# Supplementary material for: Benchmarking of shotgun sequencing depth reveals the potential and limitations of shallow metagenomics and strain-level analysis
Source: Nat Microbiol. 2026 Apr 21;11(5):1233–44. doi: 10.1038/s41564-026-02334-2 (PMC13171431; doi:10.1038/s41564-026-02334-2)
Supplement: Supplementary file 7 — Assignment of the MAGs to reference genomes and using GTDB. [file 41564_2026_2334_MOESM7_ESM.xlsx]

## Sheet: Mock-even-70
Bin_ID	Seq_Depth	Main_RefGenome_assigned_coverM	no_of_ref_genomes_assigned_by_coverM >0.25%	Completeness checkM	Contamination checkM	number of contigs in MAG	MAG_quality	Genome_classification_GTDB
Mock-even_0.5Gb_bin.1	0.5Gb	Bacteroides_uniformis_CLA-AV-11	1	0	0	130	low	d__Bacteria;p__Bacteroidota;c__Bacteroidia;o__Bacteroidales;f__Bacteroidaceae;g__Bacteroides;s__Bacteroides uniformis
Mock-even_0.75Gb_bin.1	0.75Gb	Bacteroides_uniformis_CLA-AV-11	1	35.52	0	718	low	d__Bacteria;p__Bacteroidota;c__Bacteroidia;o__Bacteroidales;f__Bacteroidaceae;g__Bacteroides;s__Bacteroides uniformis
Mock-even_1.0Gb_bin.1	1.0Gb	Bacteroides_uniformis_CLA-AV-11	1	0	0	44	low	Unclassified Bacteria
Mock-even_1.0Gb_bin.2	1.0Gb	Escherichia_coli_CLA-AD-1	1	5.33	0	195	low	d__Bacteria;p__Pseudomonadota;c__Gammaproteobacteria;o__Enterobacterales;f__Enterobacteriaceae;g__Escherichia;s__Escherichia coli
Mock-even_1.0Gb_bin.3	1.0Gb	Bacteroides_uniformis_CLA-AV-11	5	82.28	2.18	892	medium	d__Bacteria;p__Bacteroidota;c__Bacteroidia;o__Bacteroidales;f__Bacteroidaceae;g__Bacteroides;s__Bacteroides uniformis
Mock-even_1.5Gb_bin.1	1.5Gb	Brotaphodocola_catenula_CLA-AA-H274	1	3.27	0	142	low	d__Bacteria;p__Bacillota_A;c__Clostridia;o__Lachnospirales;f__Lachnospiraceae;g__Ventrimonas;s__Ventrimonas sp900555625
Mock-even_1.5Gb_bin.2	1.5Gb	Escherichia_coli_CLA-AD-1	3	50.94	0.96	808	low	d__Bacteria;p__Pseudomonadota;c__Gammaproteobacteria;o__Enterobacterales;f__Enterobacteriaceae;g__Escherichia;s__Escherichia coli
Mock-even_1.5Gb_bin.3	1.5Gb	Bifidobacterium_longum_CLA-JM-H30-B	1	13.28	0	197	low	d__Bacteria;p__Actinomycetota;c__Actinomycetia;o__Actinomycetales;f__Bifidobacteriaceae;g__Bifidobacterium;s__Bifidobacterium longum
Mock-even_1.5Gb_bin.4	1.5Gb	Blautia_acetigignens_CLA-AA-H161	3	4.17	0	262	low	d__Bacteria;p__Bacillota_A;c__Clostridia;o__Lachnospirales;f__Lachnospiraceae;g__Blautia_A;s__Blautia_A sp900066145
Mock-even_1.5Gb_bin.6	1.5Gb	Bacteroides_uniformis_CLA-AV-11	1	0	0	9	low	Unclassified Bacteria
Mock-even_1.5Gb_bin.5	1.5Gb	Bacteroides_uniformis_CLA-AV-11	1	88.66	0.74	170	medium	d__Bacteria;p__Bacteroidota;c__Bacteroidia;o__Bacteroidales;f__Bacteroidaceae;g__Bacteroides;s__Bacteroides uniformis
Mock-even_10Gb_bin.13	10Gb	Mucispirillum_schaedleri_CLA-AA-M07-B	1	94.5	2.59	91	high	d__Bacteria;p__Deferribacterota;c__Deferribacteres;o__Deferribacterales;f__Mucispirillaceae;g__Mucispirillum;s__Mucispirillum schaedleri
Mock-even_10Gb_bin.15	10Gb	Odoribacter_lunatus_CLA-AA-M09	1	92.47	0	50	high	d__Bacteria;p__Bacteroidota;c__Bacteroidia;o__Bacteroidales;f__Marinifilaceae;g__Odoribacter;s__Odoribacter sp943193135
Mock-even_10Gb_bin.16	10Gb	Hominicoprocola_fusiformis_CLA-AA-H188	2	92.62	4.7	78	high	d__Bacteria;p__Bacillota_A;c__Clostridia;o__Oscillospirales;f__Oscillospiraceae;g__ER4;s__ER4 sp000765235
Mock-even_10Gb_bin.2	10Gb	Anthropogastromicrobium_aceti_CLA-AA-H224	5	93.35	3.66	276	high	d__Bacteria;p__Bacillota_A;c__Clostridia;o__Lachnospirales;f__Lachnospiraceae;g__KLE1615;s__KLE1615 sp900066985
Mock-even_10Gb_bin.21	10Gb	Hallella_faecis_CLA-AA-H145	1	91.22	0.68	80	high	d__Bacteria;p__Bacteroidota;c__Bacteroidia;o__Bacteroidales;f__Bacteroidaceae;g__Prevotella;s__Prevotella faecis
Mock-even_10Gb_bin.23	10Gb	Agathobaculum_butyriciproducens_CLA-AA-H270	1	94.34	1.68	144	high	d__Bacteria;p__Bacillota_A;c__Clostridia;o__Oscillospirales;f__Butyricicoccaceae;g__Agathobaculum;s__Agathobaculum butyriciproducens
Mock-even_10Gb_bin.24	10Gb	Pumilibacter_intestinalis_CLA-AA-M10	1	95.56	0	41	high	d__Bacteria;p__Bacillota_A;c__Clostridia;o__Christensenellales;f__Pumilibacteraceae;g__Pumilibacter;s__Pumilibacter sp910579245
Mock-even_10Gb_bin.26	10Gb	Hominilimicola_fabiformis_CLA-AA-H232	2	94.07	1.01	101	high	d__Bacteria;p__Bacillota_A;c__Clostridia;o__UBA1381;f__UBA1381;g__CAG-41;s__CAG-41 sp900066215
Mock-even_10Gb_bin.27	10Gb	Phocaeicola_vulgatus_HDF	5	91.63	2.01	389	high	d__Bacteria;p__Bacteroidota;c__Bacteroidia;o__Bacteroidales;f__Bacteroidaceae;g__Phocaeicola;s__Phocaeicola vulgatus
Mock-even_10Gb_bin.31	10Gb	Streptococcus_thoraltensis_CLA-AV-9	3	97.84	1.5	73	high	d__Bacteria;p__Bacillota;c__Bacilli;o__Lactobacillales;f__Streptococcaceae;g__Streptococcus;s__Streptococcus thoraltensis
Mock-even_10Gb_bin.35	10Gb	Lachnospira_sp_nov_CLA-JM-H10	1	96.31	1.48	56	high	d__Bacteria;p__Bacillota_A;c__Clostridia;o__Lachnospirales;f__Lachnospiraceae;g__Lachnospira;s__Lachnospira sp900316325
Mock-even_10Gb_bin.37	10Gb	Escherichia_coli_CLA-AD-1	4	93.17	3.73	481	high	d__Bacteria;p__Pseudomonadota;c__Gammaproteobacteria;o__Enterobacterales;f__Enterobacteriaceae;g__Escherichia;s__Escherichia coli
Mock-even_10Gb_bin.39	10Gb	Adlercreutzia_muris_CLA-AV-8	3	99.19	1.37	68	high	d__Bacteria;p__Actinomycetota;c__Coriobacteriia;o__Coriobacteriales;f__Eggerthellaceae;g__Adlercreutzia;s__Adlercreutzia muris
Mock-even_10Gb_bin.40	10Gb	Thomasclavelia_ramosa_CLA-JM-H52	12	99.06	1.57	181	high	d__Bacteria;p__Bacillota;c__Bacilli;o__Erysipelotrichales;f__Coprobacillaceae;g__Thomasclavelia;s__Thomasclavelia ramosa
Mock-even_10Gb_bin.41	10Gb	Clostridium_fessum_CLA-AA-H278	2	94.33	0	121	high	d__Bacteria;p__Bacillota_A;c__Clostridia;o__Lachnospirales;f__Lachnospiraceae;g__Clostridium_Q;s__Clostridium_Q fessum
Mock-even_10Gb_bin.42	10Gb	Enterococcus_gallinarum_CLA-AP-1	1	96.41	1.13	160	high	d__Bacteria;p__Bacillota;c__Bacilli;o__Lactobacillales;f__Enterococcaceae;g__Enterococcus_D;s__Enterococcus_D gallinarum
Mock-even_10Gb_bin.53	10Gb	Faecalibaculum_rodentium_CLA-AV-15	1	97.17	2.29	84	high	d__Bacteria;p__Bacillota;c__Bacilli;o__Erysipelotrichales;f__Erysipelotrichaceae;g__Faecalibaculum;s__Faecalibaculum rodentium
Mock-even_10Gb_bin.54	10Gb	Veillonella_intestinalis_CLA-AV-13	1	100	0.2	19	high	d__Bacteria;p__Bacillota_C;c__Negativicutes;o__Veillonellales;f__Veillonellaceae;g__Veillonella_A;s__Veillonella_A sp943193155
Mock-even_10Gb_bin.55	10Gb	Streptococcus_caecimuris_CLA-AV-18	1	97.02	0.07	59	high	d__Bacteria;p__Bacillota;c__Bacilli;o__Lactobacillales;f__Streptococcaceae;g__Streptococcus;s__Streptococcus parasanguinis_E
Mock-even_10Gb_bin.56	10Gb	Enterococcus_faecalis_CLA-SR-172	2	92.67	1.91	68	high	d__Bacteria;p__Bacillota;c__Bacilli;o__Lactobacillales;f__Enterococcaceae;g__Enterococcus;s__Enterococcus faecalis
Mock-even_10Gb_bin.6	10Gb	Hominenteromicrobium_mulieris_CLA-AA-H250	1	95.97	0.22	34	high	d__Bacteria;p__Bacillota_A;c__Clostridia;o__Oscillospirales;f__Acutalibacteraceae;g__UBA1417;s__UBA1417 sp003531055
Mock-even_10Gb_bin.62	10Gb	Faecalibacterium_duncaniae_CLA-AA-H254	1	99.66	2.04	83	high	d__Bacteria;p__Bacillota_A;c__Clostridia;o__Oscillospirales;f__Ruminococcaceae;g__Faecalibacterium;s__Faecalibacterium duncaniae
Mock-even_10Gb_bin.64	10Gb	Coprococcus_hominis_CLA-AA-H212	1	90.85	3.02	176	high	d__Bacteria;p__Bacillota_A;c__Clostridia;o__Lachnospirales;f__Lachnospiraceae;g__Wujia;s__Wujia chipingensis
Mock-even_10Gb_bin.1	10Gb	Lactococcus_lactis_CLA-AV-14	1	5.17	0	8	low	d__Bacteria;p__Bacillota;c__Bacilli;o__Lactobacillales;f__Streptococcaceae;g__Lactococcus;s__Lactococcus lactis
Mock-even_10Gb_bin.11	10Gb	Brotaphodocola_catenula_CLA-AA-H274	1	8.77	0	9	low	d__Bacteria;p__Bacillota_A;c__Clostridia;o__Lachnospirales;f__Lachnospiraceae;g__Ventrimonas;s__Ventrimonas sp900555625
Mock-even_10Gb_bin.14	10Gb	Brotaphodocola_catenula_CLA-AA-H274	1	36.84	0	26	low	d__Bacteria;p__Bacillota_A;c__Clostridia;o__Lachnospirales;f__Lachnospiraceae;g__Ventrimonas;s__Ventrimonas sp900555625
Mock-even_10Gb_bin.17	10Gb	Enterococcus_avium_S68	6	98.54	10.61	164	low	d__Bacteria;p__Bacillota;c__Bacilli;o__Lactobacillales;f__Enterococcaceae;g__Enterococcus_A;s__Enterococcus_A avium
Mock-even_10Gb_bin.18	10Gb	Intestinimonas_aquisgranensis_CLA-AA-H199	5	17.24	0	30	low	d__Bacteria;p__Bacillota_A;c__Clostridia;o__Oscillospirales;f__Oscillospiraceae;g__Intestinimonas;s__
Mock-even_10Gb_bin.19	10Gb	Blautia_acetigignens_CLA-AA-H161	1	22.81	0	25	low	d__Bacteria;p__Bacillota_A;c__Clostridia;o__Lachnospirales;f__Lachnospiraceae;g__Blautia_A;s__Blautia_A sp900066145
Mock-even_10Gb_bin.28	10Gb	Parabacteroides_distasonis_CLA-AA-H234	1	58.62	1.72	761	low	d__Bacteria;p__Bacteroidota;c__Bacteroidia;o__Bacteroidales;f__Tannerellaceae;g__Parabacteroides;s__Parabacteroides distasonis
Mock-even_10Gb_bin.29	10Gb	Collinsella_aerofaciens_CLA-JM-H32-B	4	36.21	20.69	609	low	d__Bacteria;p__Actinomycetota;c__Coriobacteriia;o__Coriobacteriales;f__Coriobacteriaceae;g__Collinsella;s__
Mock-even_10Gb_bin.30	10Gb	Parabacteroides_goldsteinii_CLA-AP-3	20	0	0	425	low	Unclassified
Mock-even_10Gb_bin.32	10Gb	Kosakonia_cowanii_CLA-AP-13	2	42.24	1.72	856	low	d__Bacteria;p__Pseudomonadota;c__Gammaproteobacteria;o__Enterobacterales;f__Enterobacteriaceae;g__Kosakonia;s__Kosakonia cowanii
Mock-even_10Gb_bin.33	10Gb	Brotocaccenecus_cirricatena_CLA-AA-H272	3	12.07	0	17	low	Unclassified Bacteria
Mock-even_10Gb_bin.34	10Gb	Enterocloster_clostridioforme_CLA-JM-H51	2	0	0	65	low	Unclassified Bacteria
Mock-even_10Gb_bin.36	10Gb	Blautia_acetigignens_CLA-AA-H161	2	24.04	0.63	53	low	d__Bacteria;p__Bacillota_A;c__Clostridia;o__Lachnospirales;f__Lachnospiraceae;g__Blautia_A;s__Blautia_A sp900066145
Mock-even_10Gb_bin.38	10Gb	Faecalimonas_umbilicata_CLA-JM-H57	2	83.57	33.97	78	low	d__Bacteria;p__Bacillota_A;c__Clostridia;o__Lachnospirales;f__Lachnospiraceae;g__Faecalimonas;s__Faecalimonas umbilicata
Mock-even_10Gb_bin.44	10Gb	Bacteroides_acidifaciens_CLA-AP-2	23	79.66	100.86	3493	low	d__Bacteria;p__Bacteroidota;c__Bacteroidia;o__Bacteroidales;f__Bacteroidaceae;g__Bacteroides;s__
Mock-even_10Gb_bin.45	10Gb	Coprococcus_hominis_CLA-AA-H212	10	0	0	41	low	Unclassified Bacteria
Mock-even_10Gb_bin.46	10Gb	Brotaphodocola_catenula_CLA-AA-H274	2	44.62	3.16	32	low	d__Bacteria;p__Bacillota_A;c__Clostridia;o__Lachnospirales;f__Lachnospiraceae;g__Ventrimonas;s__Ventrimonas sp900555625
Mock-even_10Gb_bin.47	10Gb	Bifidobacterium_longum_CLA-JM-H30-B	1	51.61	0.46	16	low	d__Bacteria;p__Actinomycetota;c__Actinomycetia;o__Actinomycetales;f__Bifidobacteriaceae;g__Bifidobacterium;s__Bifidobacterium longum
Mock-even_10Gb_bin.48	10Gb	Faecalimonas_umbilicata_CLA-JM-H57	35	42.12	21.74	890	low	d__Bacteria;p__Bacillota_A;c__Clostridia;o__Lachnospirales;f__Lachnospiraceae;g__Faecalimonas;s__
Mock-even_10Gb_bin.5	10Gb	Intestinimonas_aquisgranensis_CLA-AA-H199	4	0	0	24	low	Unclassified
Mock-even_10Gb_bin.50	10Gb	Bacteroides_fragilis_CLA-AA-H207	4	0	0	15	low	Unclassified
Mock-even_10Gb_bin.52	10Gb	Bifidobacterium_longum_CLA-JM-H30-B	1	51.72	0	16	low	d__Bacteria;p__Actinomycetota;c__Actinomycetia;o__Actinomycetales;f__Bifidobacteriaceae;g__Bifidobacterium;s__Bifidobacterium longum
Mock-even_10Gb_bin.57	10Gb	Fusicatenibacter_faecihominis_CLA-AA-H277	1	56.14	0	33	low	d__Bacteria;p__Bacillota_A;c__Clostridia;o__Lachnospirales;f__Lachnospiraceae;g__Limivivens;s__Limivivens sp900543575
Mock-even_10Gb_bin.59	10Gb	Blautia_acetigignens_CLA-AA-H161	4	42.41	0.32	61	low	d__Bacteria;p__Bacillota_A;c__Clostridia;o__Lachnospirales;f__Lachnospiraceae;g__Blautia_A;s__Blautia_A sp900066145
Mock-even_10Gb_bin.60	10Gb	Fusicatenibacter_saccharivorans_CLA-AA-H252	4	84.21	16.43	87	low	d__Bacteria;p__Bacillota_A;c__Clostridia;o__Lachnospirales;f__Lachnospiraceae;g__Fusicatenibacter;s__Fusicatenibacter saccharivorans
Mock-even_10Gb_bin.63	10Gb	Bifidobacterium_pseudocatenulatum_CLA-AA-H257	1	3.45	0	13	low	d__Bacteria;p__Actinomycetota;c__Actinomycetia;o__Actinomycetales;f__Bifidobacteriaceae;g__Bifidobacterium;s__Bifidobacterium pseudocatenulatum
Mock-even_10Gb_bin.65	10Gb	Brotocaccenecus_cirricatena_CLA-AA-H272	4	0	0	38	low	Unclassified
Mock-even_10Gb_bin.66	10Gb	Fusicatenibacter_faecihominis_CLA-AA-H277	1	40.23	0.63	60	low	d__Bacteria;p__Bacillota_A;c__Clostridia;o__Lachnospirales;f__Lachnospiraceae;g__Limivivens;s__Limivivens sp900543575
Mock-even_10Gb_bin.67	10Gb	Parabacteroides_goldsteinii_CLA-AP-3	2	4.17	0	207	low	d__Bacteria;p__Bacteroidota;c__Bacteroidia;o__Bacteroidales;f__Tannerellaceae;g__Parabacteroides;s__Parabacteroides goldsteinii
Mock-even_10Gb_bin.68	10Gb	Fusicatenibacter_saccharivorans_CLA-AA-H252	3	0	0	19	low	d__Bacteria;p__Bacillota_A;c__Clostridia;o__Lachnospirales;f__Lachnospiraceae;g__Fusicatenibacter;s__Fusicatenibacter saccharivorans
Mock-even_10Gb_bin.69	10Gb	Blautia_wexlerae_CLA-JMH-31B	12	59.52	0.63	235	low	d__Bacteria;p__Bacillota_A;c__Clostridia;o__Lachnospirales;f__Lachnospiraceae;g__Blautia_A;s__Blautia_A wexlerae
Mock-even_10Gb_bin.71	10Gb	Alistipes_muris_CLA-AA-M12	1	25.86	0	4	low	d__Bacteria;p__Bacteroidota;c__Bacteroidia;o__Bacteroidales;f__Rikenellaceae;g__Alistipes;s__Alistipes sp002428825
Mock-even_10Gb_bin.72	10Gb	Brotocaccenecus_cirricatena_CLA-AA-H272	11	0	0	56	low	Unclassified Bacteria
Mock-even_10Gb_bin.73	10Gb	Bacteroides_uniformis_CLA-AV-11	1	0	0	2	low	d__Bacteria;p__Bacteroidota;c__Bacteroidia;o__Bacteroidales;f__Bacteroidaceae;g__Bacteroides;s__Bacteroides uniformis
Mock-even_10Gb_bin.74	10Gb	Blautia_fusiformis_CLA-AA-11	15	94.42	166.75	591	low	d__Bacteria;p__Bacillota_A;c__Clostridia;o__Lachnospirales;f__Lachnospiraceae;g__Oliverpabstia;s__Oliverpabstia intestinalis
Mock-even_10Gb_bin.76	10Gb	Bacillus_licheniformis_CLA-AP-5	1	12.5	0	21	low	d__Bacteria;p__Bacillota;c__Bacilli;o__Bacillales;f__Bacillaceae;g__Bacillus;s__Bacillus licheniformis
Mock-even_10Gb_bin.77	10Gb	Bacteroides_uniformis_CLA-AV-11	1	0	0	12	low	d__Bacteria;p__Bacteroidota;c__Bacteroidia;o__Bacteroidales;f__Bacteroidaceae;g__Bacteroides;s__Bacteroides uniformis
Mock-even_10Gb_bin.79	10Gb	Collinsella_aerofaciens_CLA-JM-H32-B	5	0	0	53	low	Unclassified Bacteria
Mock-even_10Gb_bin.8	10Gb	Enterocloster_clostridioforme_CLA-JM-H51	1	46.43	0	687	low	d__Bacteria;p__Bacillota_A;c__Clostridia;o__Lachnospirales;f__Lachnospiraceae;g__Enterocloster;s__Enterocloster clostridioformis
Mock-even_10Gb_bin.10	10Gb	Alistipes_muris_CLA-AA-M12	1	70.91	0	14	medium	d__Bacteria;p__Bacteroidota;c__Bacteroidia;o__Bacteroidales;f__Rikenellaceae;g__Alistipes;s__Alistipes sp002428825
Mock-even_10Gb_bin.12	10Gb	Brotocaccenecus_cirricatena_CLA-AA-H272	1	81.66	0.67	68	medium	d__Bacteria;p__Bacillota_A;c__Clostridia;o__Oscillospirales;f__Oscillospiraceae;g__Vescimonas;s__Vescimonas sp001916855
Mock-even_10Gb_bin.20	10Gb	Brotolimicola_acetigignens_CLA-AA-H273	7	85.71	5.83	178	medium	d__Bacteria;p__Bacillota_A;c__Clostridia;o__Lachnospirales;f__Lachnospiraceae;g__Acetatifactor;s__Acetatifactor sp900066565
Mock-even_10Gb_bin.22	10Gb	Bacillus_licheniformis_CLA-AP-5	1	74.58	0.07	107	medium	d__Bacteria;p__Bacillota;c__Bacilli;o__Bacillales;f__Bacillaceae;g__Bacillus;s__Bacillus licheniformis
Mock-even_10Gb_bin.25	10Gb	Hominisplanchenecus_murintestinalis_CLA-AA-M05	8	81.2	0.3	214	medium	d__Bacteria;p__Bacillota_A;c__Clostridia;o__Lachnospirales;f__Lachnospiraceae;g__CAG-56;s__CAG-56 sp004793585
Mock-even_10Gb_bin.3	10Gb	Lactococcus_lactis_CLA-AV-14	2	89.39	0	31	medium	d__Bacteria;p__Bacillota;c__Bacilli;o__Lactobacillales;f__Streptococcaceae;g__Lactococcus;s__Lactococcus lactis
Mock-even_10Gb_bin.4	10Gb	Gallintestinimicrobium_propionicum_CLA-AA-H176	3	87.55	7.2	159	medium	d__Bacteria;p__Bacillota_A;c__Clostridia;o__Lachnospirales;f__Lachnospiraceae;g__Eisenbergiella;s__Eisenbergiella sp900066775
Mock-even_10Gb_bin.43	10Gb	Bifidobacterium_pseudocatenulatum_CLA-AA-H257	1	77.54	0.65	29	medium	d__Bacteria;p__Actinomycetota;c__Actinomycetia;o__Actinomycetales;f__Bifidobacteriaceae;g__Bifidobacterium;s__Bifidobacterium pseudocatenulatum
Mock-even_10Gb_bin.49	10Gb	Bacteroides_uniformis_CLA-AV-11	1	80.05	0.93	39	medium	d__Bacteria;p__Bacteroidota;c__Bacteroidia;o__Bacteroidales;f__Bacteroidaceae;g__Bacteroides;s__Bacteroides uniformis
Mock-even_10Gb_bin.51	10Gb	Hominisplanchenecus_faecis_CLA-AA-H246	2	75.51	2.53	334	medium	d__Bacteria;p__Bacillota_A;c__Clostridia;o__Lachnospirales;f__Lachnospiraceae;g__Hominisplanchenecus;s__Hominisplanchenecus faecis
Mock-even_10Gb_bin.58	10Gb	Hominimerdicola_aceti_CLA-AA-H220	1	86.3	0.34	79	medium	d__Bacteria;p__Bacillota_A;c__Clostridia;o__Oscillospirales;f__Ruminococcaceae;g__Ruminococcus_D;s__Ruminococcus_D bicirculans
Mock-even_10Gb_bin.61	10Gb	Hominifimenecus_microfluidus_CLA-JM-H9	2	84.08	0.12	301	medium	d__Bacteria;p__Bacillota_A;c__Clostridia;o__Lachnospirales;f__Lachnospiraceae;g__JAJEQR01;s__JAJEQR01 sp020687485
Mock-even_10Gb_bin.7	10Gb	Intestinimonas_aquisgranensis_CLA-AA-H199	2	77.38	0	104	medium	d__Bacteria;p__Bacillota_A;c__Clostridia;o__Oscillospirales;f__Oscillospiraceae;g__Intestinimonas;s__Intestinimonas timonensis
Mock-even_10Gb_bin.70	10Gb	Yersinia_enterocolitica_CLA-JM-1	5	84.97	1.09	700	medium	d__Bacteria;p__Pseudomonadota;c__Gammaproteobacteria;o__Enterobacterales;f__Enterobacteriaceae;g__Yersinia;s__Yersinia enterocolitica
Mock-even_10Gb_bin.75	10Gb	Ruminococcus_turbiniformis_CLA-AA-H200	3	89.32	7.6	93	medium	d__Bacteria;p__Bacillota_A;c__Clostridia;o__Lachnospirales;f__Lachnospiraceae;g__Mediterraneibacter;s__Mediterraneibacter sp020687545
Mock-even_10Gb_bin.78	10Gb	Bacteroides_fragilis_CLA-AA-H207	6	72.3	2.63	150	medium	d__Bacteria;p__Bacteroidota;c__Bacteroidia;o__Bacteroidales;f__Bacteroidaceae;g__Bacteroides;s__Bacteroides fragilis_A
Mock-even_10Gb_bin.9	10Gb	Roseburia_amylophila_CLA-AA-H204	1	85.37	0.58	75	medium	d__Bacteria;p__Bacillota_A;c__Clostridia;o__Lachnospirales;f__Lachnospiraceae;g__RUG115;s__RUG115 sp900066395
Mock-even_2Gb_bin.6	2Gb	Bacteroides_uniformis_CLA-AV-11	1	99.26	0.39	76	high	d__Bacteria;p__Bacteroidota;c__Bacteroidia;o__Bacteroidales;f__Bacteroidaceae;g__Bacteroides;s__Bacteroides uniformis
Mock-even_2Gb_bin.1	2Gb	Brotaphodocola_catenula_CLA-AA-H274	1	19.28	0	309	low	d__Bacteria;p__Bacillota_A;c__Clostridia;o__Lachnospirales;f__Lachnospiraceae;g__Ventrimonas;s__Ventrimonas sp900555625
Mock-even_2Gb_bin.10	2Gb	Odoribacter_lunatus_CLA-AA-M09	10	12.18	0	335	low	d__Bacteria;p__Bacteroidota;c__Bacteroidia;o__Bacteroidales;f__Marinifilaceae;g__Odoribacter;s__
Mock-even_2Gb_bin.3	2Gb	Collinsella_aerofaciens_CLA-ER-H8	4	33.29	3.3	273	low	d__Bacteria;p__Actinomycetota;c__Coriobacteriia;o__Coriobacteriales;f__Coriobacteriaceae;g__Collinsella;s__Collinsella aerofaciens_AG
Mock-even_2Gb_bin.4	2Gb	Mucispirillum_schaedleri_CLA-AA-M07-B	1	10.13	0	199	low	d__Bacteria;p__Deferribacterota;c__Deferribacteres;o__Deferribacterales;f__Mucispirillaceae;g__Mucispirillum;s__Mucispirillum schaedleri
Mock-even_2Gb_bin.5	2Gb	Odoribacter_lunatus_CLA-AA-M09	1	29.39	0	260	low	d__Bacteria;p__Bacteroidota;c__Bacteroidia;o__Bacteroidales;f__Marinifilaceae;g__Odoribacter;s__Odoribacter sp943193135
Mock-even_2Gb_bin.7	2Gb	Bifidobacterium_longum_CLA-JM-H30-B	3	59.12	1.71	430	low	d__Bacteria;p__Actinomycetota;c__Actinomycetia;o__Actinomycetales;f__Bifidobacteriaceae;g__Bifidobacterium;s__Bifidobacterium longum
Mock-even_2Gb_bin.8	2Gb	Escherichia_coli_CLA-AD-1	1	0	0	83	low	d__Bacteria;p__Pseudomonadota;c__Gammaproteobacteria;o__Enterobacterales;f__Enterobacteriaceae;g__Escherichia;s__Escherichia coli
Mock-even_2Gb_bin.9	2Gb	Blautia_acetigignens_CLA-AA-H161	6	41.45	0.63	694	low	d__Bacteria;p__Bacillota_A;c__Clostridia;o__Lachnospirales;f__Lachnospiraceae;g__Blautia_A;s__Blautia_A sp900066145
Mock-even_2Gb_bin.2	2Gb	Escherichia_coli_CLA-AD-1	4	79.41	1.85	845	medium	d__Bacteria;p__Pseudomonadota;c__Gammaproteobacteria;o__Enterobacterales;f__Enterobacteriaceae;g__Escherichia;s__Escherichia coli
Mock-even_5Gb_bin.13	5Gb	Escherichia_coli_CLA-AD-1	4	97.61	3.39	432	high	d__Bacteria;p__Pseudomonadota;c__Gammaproteobacteria;o__Enterobacterales;f__Enterobacteriaceae;g__Escherichia;s__Escherichia coli
Mock-even_5Gb_bin.17	5Gb	Hallella_faecis_CLA-AA-H145	1	90.18	0.68	260	high	d__Bacteria;p__Bacteroidota;c__Bacteroidia;o__Bacteroidales;f__Bacteroidaceae;g__Prevotella;s__Prevotella faecis
Mock-even_5Gb_bin.20	5Gb	Bacteroides_uniformis_CLA-AV-11	1	97.48	0	66	high	d__Bacteria;p__Bacteroidota;c__Bacteroidia;o__Bacteroidales;f__Bacteroidaceae;g__Bacteroides;s__Bacteroides uniformis
Mock-even_5Gb_bin.21	5Gb	Odoribacter_lunatus_CLA-AA-M09	1	94.09	0	104	high	d__Bacteria;p__Bacteroidota;c__Bacteroidia;o__Bacteroidales;f__Marinifilaceae;g__Odoribacter;s__Odoribacter sp943193135
Mock-even_5Gb_bin.7	5Gb	Bifidobacterium_longum_CLA-JM-H30-B	2	95.92	2.19	75	high	d__Bacteria;p__Actinomycetota;c__Actinomycetia;o__Actinomycetales;f__Bifidobacteriaceae;g__Bifidobacterium;s__Bifidobacterium longum
Mock-even_5Gb_bin.1	5Gb	Phocaeicola_vulgatus_HDF	16	49.75	1.72	996	low	d__Bacteria;p__Bacteroidota;c__Bacteroidia;o__Bacteroidales;f__Bacteroidaceae;g__Phocaeicola;s__Phocaeicola vulgatus
Mock-even_5Gb_bin.10	5Gb	Lachnospira_sp_nov_CLA-JM-H10	3	4.17	0	223	low	d__Bacteria;p__Bacillota_A;c__Clostridia;o__Lachnospirales;f__Lachnospiraceae;g__Lachnospira;s__Lachnospira sp900316325
Mock-even_5Gb_bin.12	5Gb	Fusicatenibacter_faecihominis_CLA-AA-H277	3	4.17	0	201	low	d__Bacteria;p__Bacillota_A;c__Clostridia;o__Lachnospirales;f__Lachnospiraceae;g__Limivivens;s__Limivivens sp900543575
Mock-even_5Gb_bin.14	5Gb	Hominimerdicola_aceti_CLA-AA-H220	1	15.86	0	160	low	d__Bacteria;p__Bacillota_A;c__Clostridia;o__Oscillospirales;f__Ruminococcaceae;g__Ruminococcus_D;s__Ruminococcus_D bicirculans
Mock-even_5Gb_bin.15	5Gb	Brotaphodocola_catenula_CLA-AA-H274	3	58.48	0.65	241	low	d__Bacteria;p__Bacillota_A;c__Clostridia;o__Lachnospirales;f__Lachnospiraceae;g__Ventrimonas;s__Ventrimonas sp900555625
Mock-even_5Gb_bin.16	5Gb	Roseburia_amylophila_CLA-AA-H204	1	0	0	95	low	Unclassified Bacteria
Mock-even_5Gb_bin.18	5Gb	Blautia_wexlerae_CLA-AA-H259	3	0	0	113	low	Unclassified Bacteria
Mock-even_5Gb_bin.19	5Gb	Adlercreutzia_muris_CLA-AV-8	4	23.21	0	355	low	d__Bacteria;p__Actinomycetota;c__Coriobacteriia;o__Coriobacteriales;f__Eggerthellaceae;g__Adlercreutzia;s__Adlercreutzia muris
Mock-even_5Gb_bin.2	5Gb	Blautia_wexlerae_CLA-AA-H259	6	4.7	0	126	low	Unclassified Bacteria
Mock-even_5Gb_bin.22	5Gb	Bacillus_licheniformis_CLA-AP-5	1	2.3	0	108	low	d__Bacteria;p__Bacillota;c__Bacilli;o__Bacillales;f__Bacillaceae;g__Bacillus;s__Bacillus licheniformis
Mock-even_5Gb_bin.23	5Gb	Bifidobacterium_pseudocatenulatum_CLA-AA-H257	1	6.77	0	192	low	d__Bacteria;p__Actinomycetota;c__Actinomycetia;o__Actinomycetales;f__Bifidobacteriaceae;g__Bifidobacterium;s__Bifidobacterium pseudocatenulatum
Mock-even_5Gb_bin.24	5Gb	Faecalibaculum_rodentium_CLA-AV-15	1	28.07	1.75	239	low	d__Bacteria;p__Bacillota;c__Bacilli;o__Erysipelotrichales;f__Erysipelotrichaceae;g__Faecalibaculum;s__Faecalibaculum rodentium
Mock-even_5Gb_bin.25	5Gb	Thomasclavelia_ramosa_CLA-JM-H52	4	9.25	0	202	low	d__Bacteria;p__Bacillota;c__Bacilli;o__Erysipelotrichales;f__Coprobacillaceae;g__Thomasclavelia;s__Thomasclavelia ramosa
Mock-even_5Gb_bin.26	5Gb	Enterococcus_avium_S68	7	3.45	0	163	low	d__Bacteria;p__Bacillota;c__Bacilli;o__Lactobacillales;f__Enterococcaceae;g__Enterococcus_A;s__Enterococcus_A avium
Mock-even_5Gb_bin.27	5Gb	Collinsella_aerofaciens_CLA-ER-H8	4	30.17	0	398	low	d__Bacteria;p__Actinomycetota;c__Coriobacteriia;o__Coriobacteriales;f__Coriobacteriaceae;g__Collinsella;s__
Mock-even_5Gb_bin.28	5Gb	Streptococcus_caecimuris_CLA-AV-18	1	4.17	0	104	low	d__Bacteria;p__Bacillota;c__Bacilli;o__Lactobacillales;f__Streptococcaceae;g__Streptococcus;s__Streptococcus parasanguinis_E
Mock-even_5Gb_bin.29	5Gb	Intestinimonas_aquisgranensis_CLA-AA-H199	1	11.72	0.86	157	low	d__Bacteria;p__Bacillota_A;c__Clostridia;o__Oscillospirales;f__Oscillospiraceae;g__Intestinimonas;s__Intestinimonas timonensis
Mock-even_5Gb_bin.3	5Gb	Veillonella_intestinalis_CLA-AV-13	1	42.33	0.99	317	low	d__Bacteria;p__Bacillota_C;c__Negativicutes;o__Veillonellales;f__Veillonellaceae;g__Veillonella_A;s__Veillonella_A sp943193155
Mock-even_5Gb_bin.30	5Gb	Lactococcus_lactis_CLA-AV-14	5	29.6	1.72	420	low	d__Bacteria;p__Bacillota;c__Bacilli;o__Lactobacillales;f__Streptococcaceae;g__Lactococcus;s__Lactococcus lactis
Mock-even_5Gb_bin.31	5Gb	Lactococcus_lactis_CLA-AV-14	5	6.9	0	88	low	Unclassified Bacteria
Mock-even_5Gb_bin.33	5Gb	Hominicoprocola_fusiformis_CLA-AA-H188	1	12.38	1.72	189	low	d__Bacteria;p__Bacillota_A;c__Clostridia;o__Oscillospirales;f__Oscillospiraceae;g__ER4;s__ER4 sp000765235
Mock-even_5Gb_bin.34	5Gb	Clostridium_fessum_CLA-AA-H278	7	16.11	0	272	low	d__Bacteria;p__Bacillota_A;c__Clostridia;o__Lachnospirales;f__Lachnospiraceae;g__Clostridium_Q;s__Clostridium_Q fessum
Mock-even_5Gb_bin.4	5Gb	Hominenteromicrobium_mulieris_CLA-AA-H250	2	23.62	0	323	low	d__Bacteria;p__Bacillota_A;c__Clostridia;o__Oscillospirales;f__Acutalibacteraceae;g__UBA1417;s__UBA1417 sp003531055
Mock-even_5Gb_bin.5	5Gb	Enterococcus_avium_S68	42	93.23	99.58	2683	low	d__Bacteria;p__Bacillota;c__Bacilli;o__Lactobacillales;f__Enterococcaceae;g__Enterococcus_A;s__
Mock-even_5Gb_bin.8	5Gb	Pumilibacter_intestinalis_CLA-AA-M10	1	41.3	0	256	low	d__Bacteria;p__Bacillota_A;c__Clostridia;o__Christensenellales;f__Pumilibacteraceae;g__Pumilibacter;s__Pumilibacter sp910579245
Mock-even_5Gb_bin.9	5Gb	Brotaphodocola_catenula_CLA-AA-H274	1	19.3	0.88	31	low	d__Bacteria;p__Bacillota_A;c__Clostridia;o__Lachnospirales;f__Lachnospiraceae;g__Ventrimonas;s__Ventrimonas sp900555625
Mock-even_5Gb_bin.11	5Gb	Mucispirillum_schaedleri_CLA-AA-M07-B	1	89.33	2.59	285	medium	d__Bacteria;p__Deferribacterota;c__Deferribacteres;o__Deferribacterales;f__Mucispirillaceae;g__Mucispirillum;s__Mucispirillum schaedleri
Mock-even_5Gb_bin.32	5Gb	Blautia_acetigignens_CLA-AA-H161	14	93.19	6.6	388	medium	d__Bacteria;p__Bacillota_A;c__Clostridia;o__Lachnospirales;f__Lachnospiraceae;g__Blautia_A;s__Blautia_A sp900066145
Mock-even_5Gb_bin.6	5Gb	Alistipes_muris_CLA-AA-M12	2	83.89	1.78	263	medium	d__Bacteria;p__Bacteroidota;c__Bacteroidia;o__Bacteroidales;f__Rikenellaceae;g__Alistipes;s__Alistipes sp002428825

## Sheet: Mock-stag-24
Bin_ID	Seq_Depth	Main_RefGenome_assigned_coverM	no_of_ref_genomes_assigned_by_coverM >0.25%	Completeness checkM	Contamination checkM	number of contigs in MAG	MAG_quality	Genome_classification_GTDB
Mock-stag_0.25Gb.1	0.25Gb	Thomasclavelia_ramosa_CLA-JM-H52	1	14.86	0	204	low	d__Bacteria;p__Bacillota;c__Bacilli;o__Erysipelotrichales;f__Coprobacillaceae;g__Thomasclavelia;s__Thomasclavelia ramosa
Mock-stag_0.5Gb.1	0.5Gb	Thomasclavelia_ramosa_CLA-JM-H52	1	9.65	0	94	low	d__Bacteria;p__Bacillota;c__Bacilli;o__Erysipelotrichales;f__Coprobacillaceae;g__Thomasclavelia;s__Thomasclavelia ramosa
Mock-stag_0.5Gb.2	0.5Gb	Enterococcus_faecalis_CLA-SR-172	1	10.5	0	159	low	d__Bacteria;p__Bacillota;c__Bacilli;o__Lactobacillales;f__Enterococcaceae;g__Enterococcus;s__Enterococcus faecalis
Mock-stag_0.5Gb.3	0.5Gb	Thomasclavelia_ramosa_CLA-JM-H52	2	72.5	0.65	722	medium	d__Bacteria;p__Bacillota;c__Bacilli;o__Erysipelotrichales;f__Coprobacillaceae;g__Thomasclavelia;s__Thomasclavelia ramosa
Mock-stag_0.75Gb.4	0.75Gb	Thomasclavelia_ramosa_CLA-JM-H52	2	97.17	2.36	329	high	d__Bacteria;p__Bacillota;c__Bacilli;o__Erysipelotrichales;f__Coprobacillaceae;g__Thomasclavelia;s__Thomasclavelia ramosa
Mock-stag_0.75Gb.1	0.75Gb	Faecalibacterium_duncaniae_CLA-AA-H254	1	38.31	0	400	low	d__Bacteria;p__Bacillota_A;c__Clostridia;o__Oscillospirales;f__Ruminococcaceae;g__Faecalibacterium;s__Faecalibacterium duncaniae
Mock-stag_0.75Gb.2	0.75Gb	Enterocloster_clostridioformis_CLA-JM-H51	1	34.98	0	611	low	d__Bacteria;p__Bacillota_A;c__Clostridia;o__Lachnospirales;f__Lachnospiraceae;g__Enterocloster;s__Enterocloster clostridioformis
Mock-stag_0.75Gb.3	0.75Gb	Enterococcus_faecalis_CLA-SR-172	1	55.43	2.04	547	low	d__Bacteria;p__Bacillota;c__Bacilli;o__Lactobacillales;f__Enterococcaceae;g__Enterococcus;s__Enterococcus faecalis
Mock-stag_1.0Gb.1	1.0Gb	Thomasclavelia_ramosa_CLA-JM-H52	2	99.06	0	120	high	d__Bacteria;p__Bacillota;c__Bacilli;o__Erysipelotrichales;f__Coprobacillaceae;g__Thomasclavelia;s__Thomasclavelia ramosa
Mock-stag_1.0Gb.2	1.0Gb	Enterocloster_clostridioformis_CLA-JM-H51	3	0	0	131	low	Unclassified
Mock-stag_1.0Gb.3	1.0Gb	Kosakonia_cowanii_CLA-AP-13	2	0	0	133	low	Unclassified Bacteria
Mock-stag_1.0Gb.4	1.0Gb	Phocaeicola_sartorii_CLA-AV-12	5	33.54	1.72	742	low	d__Bacteria;p__Bacteroidota;c__Bacteroidia;o__Bacteroidales;f__Bacteroidaceae;g__Phocaeicola;s__Phocaeicola sartorii
Mock-stag_1.0Gb.5	1.0Gb	Roseburia_amylophila_CLA-AA-H204	1	7.34	0	101	low	Unclassified Bacteria
Mock-stag_1.0Gb.6	1.0Gb	Faecalibacterium_duncaniae_CLA-AA-H254	2	67.29	0	568	low	d__Bacteria;p__Bacillota_A;c__Clostridia;o__Oscillospirales;f__Ruminococcaceae;g__Faecalibacterium;s__Faecalibacterium duncaniae
Mock-stag_1.0Gb.7	1.0Gb	Enterocloster_clostridioformis_CLA-JM-H51	2	68.01	2.37	844	low	d__Bacteria;p__Bacillota_A;c__Clostridia;o__Lachnospirales;f__Lachnospiraceae;g__Enterocloster;s__Enterocloster clostridioformis
Mock-stag_1.0Gb.9	1.0Gb	Phocaeicola_sartorii_CLA-AV-12	3	0	0	174	low	Unclassified Bacteria
Mock-stag_1.0Gb.8	1.0Gb	Enterococcus_faecalis_CLA-SR-172	2	86.13	1.42	482	medium	d__Bacteria;p__Bacillota;c__Bacilli;o__Lactobacillales;f__Enterococcaceae;g__Enterococcus;s__Enterococcus faecalis
Mock-stag_1.5Gb.13	1.5Gb	Enterocloster_clostridioformis_CLA-JM-H51	2	94.33	0.63	466	high	d__Bacteria;p__Bacillota_A;c__Clostridia;o__Lachnospirales;f__Lachnospiraceae;g__Enterocloster;s__Enterocloster clostridioformis
Mock-stag_1.5Gb.3	1.5Gb	Enterococcus_faecalis_CLA-SR-172	1	98.22	0.37	122	high	d__Bacteria;p__Bacillota;c__Bacilli;o__Lactobacillales;f__Enterococcaceae;g__Enterococcus;s__Enterococcus faecalis
Mock-stag_1.5Gb.9	1.5Gb	Faecalibacterium_duncaniae_CLA-AA-H254	2	98.5	0.74	218	high	d__Bacteria;p__Bacillota_A;c__Clostridia;o__Oscillospirales;f__Ruminococcaceae;g__Faecalibacterium;s__Faecalibacterium duncaniae
Mock-stag_1.5Gb.1	1.5Gb	Kosakonia_cowanii_CLA-AP-13	2	4.17	0	86	low	Unclassified Bacteria
Mock-stag_1.5Gb.10	1.5Gb	Thomasclavelia_ramosa_CLA-JM-H52	2	26.32	0	28	low	d__Bacteria;p__Bacillota;c__Bacilli;o__Erysipelotrichales;f__Coprobacillaceae;g__Thomasclavelia;s__Thomasclavelia ramosa
Mock-stag_1.5Gb.11	1.5Gb	Faecalibacterium_duncaniae_CLA-AA-H254	3	0	0	36	low	Unclassified
Mock-stag_1.5Gb.12	1.5Gb	Phocaeicola_sartorii_CLA-AV-12	2	0	0	120	low	Unclassified Bacteria
Mock-stag_1.5Gb.14	1.5Gb	Escherichia_coli_CLA-AA-H239	2	17.04	0	318	low	d__Bacteria;p__Pseudomonadota;c__Gammaproteobacteria;o__Enterobacterales;f__Enterobacteriaceae;g__Escherichia;s__
Mock-stag_1.5Gb.2	1.5Gb	Thomasclavelia_ramosa_CLA-JM-H52	1	35.09	0	14	low	d__Bacteria;p__Bacillota;c__Bacilli;o__Erysipelotrichales;f__Coprobacillaceae;g__Thomasclavelia;s__Thomasclavelia ramosa
Mock-stag_1.5Gb.4	1.5Gb	Thomasclavelia_ramosa_CLA-JM-H52	1	39.62	0	22	low	d__Bacteria;p__Bacillota;c__Bacilli;o__Erysipelotrichales;f__Coprobacillaceae;g__Thomasclavelia;s__Thomasclavelia ramosa
Mock-stag_1.5Gb.5	1.5Gb	Kosakonia_cowanii_CLA-AP-13	2	31.48	1.88	819	low	d__Bacteria;p__Pseudomonadota;c__Gammaproteobacteria;o__Enterobacterales;f__Enterobacteriaceae;g__Kosakonia;s__Kosakonia cowanii
Mock-stag_1.5Gb.6	1.5Gb	Phocaeicola_sartorii_CLA-AV-12	4	6.9	0	92	low	Unclassified Bacteria
Mock-stag_1.5Gb.7	1.5Gb	Roseburia_amylophila_CLA-AA-H204	1	50.31	1.21	485	low	d__Bacteria;p__Bacillota_A;c__Clostridia;o__Lachnospirales;f__Lachnospiraceae;g__RUG115;s__RUG115 sp900066395
Mock-stag_1.5Gb.8	1.5Gb	Phocaeicola_sartorii_CLA-AV-12	8	91.3	38.97	2178	low	d__Bacteria;p__Bacteroidota;c__Bacteroidia;o__Bacteroidales;f__Bacteroidaceae;g__Phocaeicola;s__Phocaeicola sartorii
Mock-stag_10Gb.13	10Gb	Faecalibacterium_duncaniae_CLA-AA-H254	1	100	0	59	high	d__Bacteria;p__Bacillota_A;c__Clostridia;o__Oscillospirales;f__Ruminococcaceae;g__Faecalibacterium;s__Faecalibacterium duncaniae
Mock-stag_10Gb.8	10Gb	Bacteroides_ovatus_CLA-AA-H168	2	96.18	0	69	high	d__Bacteria;p__Bacteroidota;c__Bacteroidia;o__Bacteroidales;f__Bacteroidaceae;g__Bacteroides;s__Bacteroides ovatus
Mock-stag_10Gb.1	10Gb	Bacillus_licheniformis_CLA-AP-5	1	32.76	0	2	low	d__Bacteria;p__Bacillota;c__Bacilli;o__Bacillales;f__Bacillaceae;g__Bacillus;s__Bacillus licheniformis
Mock-stag_10Gb.10	10Gb	Roseburia_amylophila_CLA-AA-H204	1	4.17	0	5	low	d__Bacteria;p__Bacillota_A;c__Clostridia;o__Lachnospirales;f__Lachnospiraceae;g__RUG115;s__RUG115 sp900066395
Mock-stag_10Gb.11	10Gb	Escherichia_coli_CLA-AA-H239	1	12.5	0	34	low	d__Bacteria;p__Pseudomonadota;c__Gammaproteobacteria;o__Enterobacterales;f__Enterobacteriaceae;g__Escherichia;s__Escherichia coli
Mock-stag_10Gb.12	10Gb	Kosakonia_cowanii_CLA-AP-13	1	12.5	0	13	low	d__Bacteria;p__Pseudomonadota;c__Gammaproteobacteria;o__Enterobacterales;f__Enterobacteriaceae;g__Kosakonia;s__Kosakonia cowanii
Mock-stag_10Gb.14	10Gb	Mediterraneibacter_gnavus_CLA-JM-H50	3	53.45	10.34	50	low	d__Bacteria;p__Bacillota_A;c__Clostridia;o__Lachnospirales;f__Lachnospiraceae;g__Ruminococcus_B;s__Ruminococcus_B gnavus
Mock-stag_10Gb.15	10Gb	Lactococcus_lactis_CLA-AV-14	1	28.62	0	333	low	d__Bacteria;p__Bacillota;c__Bacilli;o__Lactobacillales;f__Streptococcaceae;g__Lactococcus;s__Lactococcus lactis
Mock-stag_10Gb.17	10Gb	Collinsella_sp_nov_CLA-ER-H11	1	19.59	0	242	low	d__Bacteria;p__Actinomycetota;c__Coriobacteriia;o__Coriobacteriales;f__Coriobacteriaceae;g__Collinsella;s__
Mock-stag_10Gb.18	10Gb	Bacillus_licheniformis_CLA-AP-5	1	29.31	0	9	low	d__Bacteria;p__Bacillota;c__Bacilli;o__Bacillales;f__Bacillaceae;g__Bacillus;s__Bacillus licheniformis
Mock-stag_10Gb.2	10Gb	Bacillus_licheniformis_CLA-AP-5	1	29.88	0	12	low	d__Bacteria;p__Bacillota;c__Bacilli;o__Bacillales;f__Bacillaceae;g__Bacillus;s__Bacillus licheniformis
Mock-stag_10Gb.20	10Gb	Phocaeicola_sartorii_CLA-AV-12	2	90.52	78.45	146	low	d__Bacteria;p__Bacteroidota;c__Bacteroidia;o__Bacteroidales;f__Bacteroidaceae;g__Bacteroides;s__Bacteroides fragilis_A
Mock-stag_10Gb.21	10Gb	Roseburia_amylophila_CLA-AA-H204	1	64.91	0	19	low	d__Bacteria;p__Bacillota_A;c__Clostridia;o__Lachnospirales;f__Lachnospiraceae;g__RUG115;s__RUG115 sp900066395
Mock-stag_10Gb.22	10Gb	Enterocloster_clostridioformis_CLA-JM-H51	1	42.26	0.56	73	low	d__Bacteria;p__Bacillota_A;c__Clostridia;o__Lachnospirales;f__Lachnospiraceae;g__Enterocloster;s__Enterocloster clostridioformis
Mock-stag_10Gb.23	10Gb	Thomasclavelia_ramosa_CLA-JM-H52	2	56.14	0	12	low	d__Bacteria;p__Bacillota;c__Bacilli;o__Erysipelotrichales;f__Coprobacillaceae;g__Thomasclavelia;s__Thomasclavelia ramosa
Mock-stag_10Gb.24	10Gb	Thomasclavelia_ramosa_CLA-JM-H52	1	35.85	0	24	low	d__Bacteria;p__Bacillota;c__Bacilli;o__Erysipelotrichales;f__Coprobacillaceae;g__Thomasclavelia;s__Thomasclavelia ramosa
Mock-stag_10Gb.25	10Gb	Enterocloster_clostridioformis_CLA-JM-H51	1	51.79	0	44	low	d__Bacteria;p__Bacillota_A;c__Clostridia;o__Lachnospirales;f__Lachnospiraceae;g__Enterocloster;s__Enterocloster clostridioformis
Mock-stag_10Gb.26	10Gb	Mediterraneibacter_gnavus_CLA-JM-H50	2	39.66	0	9	low	d__Bacteria;p__Bacillota_A;c__Clostridia;o__Lachnospirales;f__Lachnospiraceae;g__Ruminococcus_B;s__Ruminococcus_B gnavus
Mock-stag_10Gb.27	10Gb	Veillonella_intestinalis_CLA-AV-13	1	17.37	0	4	low	d__Bacteria;p__Bacillota_C;c__Negativicutes;o__Veillonellales;f__Veillonellaceae;g__Veillonella_A;s__Veillonella_A sp943193155
Mock-stag_10Gb.28	10Gb	Roseburia_amylophila_CLA-AA-H204	1	17.39	0.48	16	low	d__Bacteria;p__Bacillota_A;c__Clostridia;o__Lachnospirales;f__Lachnospiraceae;g__RUG115;s__RUG115 sp900066395
Mock-stag_10Gb.29	10Gb	Enterocloster_clostridioformis_CLA-JM-H51	1	0	0	9	low	Unclassified Bacteria
Mock-stag_10Gb.3	10Gb	Fusicatenibacter_faecihominis_CLA-AA-H277	1	32.28	0	23	low	d__Bacteria;p__Bacillota_A;c__Clostridia;o__Lachnospirales;f__Lachnospiraceae;g__Limivivens;s__Limivivens sp900543575
Mock-stag_10Gb.31	10Gb	Enterococcus_faecalis_CLA-SR-172	1	24.14	0	3	low	d__Bacteria;p__Bacillota;c__Bacilli;o__Lactobacillales;f__Enterococcaceae;g__Enterococcus;s__Enterococcus faecalis
Mock-stag_10Gb.34	10Gb	Enterococcus_faecalis_CLA-SR-172	1	43.82	0	12	low	d__Bacteria;p__Bacillota;c__Bacilli;o__Lactobacillales;f__Enterococcaceae;g__Enterococcus;s__Enterococcus faecalis
Mock-stag_10Gb.35	10Gb	Fusicatenibacter_faecihominis_CLA-AA-H277	1	56.96	0.63	20	low	d__Bacteria;p__Bacillota_A;c__Clostridia;o__Lachnospirales;f__Lachnospiraceae;g__Limivivens;s__Limivivens sp900543575
Mock-stag_10Gb.4	10Gb	Thomasclavelia_ramosa_CLA-JM-H52	1	0	0	14	low	d__Bacteria;p__Bacillota;c__Bacilli;o__Erysipelotrichales;f__Coprobacillaceae;g__Thomasclavelia;s__Thomasclavelia ramosa
Mock-stag_10Gb.6	10Gb	Fusicatenibacter_faecihominis_CLA-AA-H277	1	0	0	11	low	d__Bacteria;p__Bacillota_A;c__Clostridia;o__Lachnospirales;f__Lachnospiraceae;g__Limivivens;s__Limivivens sp900543575
Mock-stag_10Gb.7	10Gb	Bacteroides_fragilis_CLA-AA-H207	2	4.17	0	11	low	d__Bacteria;p__Bacteroidota;c__Bacteroidia;o__Bacteroidales;f__Bacteroidaceae;g__Bacteroides;s__Bacteroides fragilis_A
Mock-stag_10Gb.9	10Gb	Enterococcus_faecalis_CLA-SR-172	1	29.31	0	4	low	d__Bacteria;p__Bacillota;c__Bacilli;o__Lactobacillales;f__Enterococcaceae;g__Enterococcus;s__Enterococcus faecalis
Mock-stag_10Gb.16	10Gb	Kosakonia_cowanii_CLA-AP-13	1	77.1	1.86	57	medium	d__Bacteria;p__Pseudomonadota;c__Gammaproteobacteria;o__Enterobacterales;f__Enterobacteriaceae;g__Kosakonia;s__Kosakonia cowanii
Mock-stag_10Gb.19	10Gb	Hominicoprocola_fusiformis_CLA-AA-H188	1	88.84	0.34	287	medium	d__Bacteria;p__Bacillota_A;c__Clostridia;o__Oscillospirales;f__Oscillospiraceae;g__ER4;s__ER4 sp000765235
Mock-stag_10Gb.30	10Gb	Veillonella_intestinalis_CLA-AV-13	1	77.59	0	13	medium	d__Bacteria;p__Bacillota_C;c__Negativicutes;o__Veillonellales;f__Veillonellaceae;g__Veillonella_A;s__Veillonella_A sp943193155
Mock-stag_10Gb.32	10Gb	Blautia_fusiformis_CLA-AA-11	2	75.95	2.85	61	medium	d__Bacteria;p__Bacillota_A;c__Clostridia;o__Lachnospirales;f__Lachnospiraceae;g__Blautia_A;s__Blautia_A massiliensis
Mock-stag_10Gb.33	10Gb	Escherichia_coli_CLA-AA-H239	2	77.68	3.6	112	medium	d__Bacteria;p__Pseudomonadota;c__Gammaproteobacteria;o__Enterobacterales;f__Enterobacteriaceae;g__Escherichia;s__Escherichia coli
Mock-stag_10Gb.5	10Gb	Bifidobacterium_pseudocatenulatum_CLA-AA-H257	1	87.86	1.76	251	medium	d__Bacteria;p__Actinomycetota;c__Actinomycetia;o__Actinomycetales;f__Bifidobacteriaceae;g__Bifidobacterium;s__Bifidobacterium pseudocatenulatum
Mock-stag_2Gb.2	2Gb	Faecalibacterium_duncaniae_CLA-AA-H254	3	100	0	115	high	d__Bacteria;p__Bacillota_A;c__Clostridia;o__Oscillospirales;f__Ruminococcaceae;g__Faecalibacterium;s__Faecalibacterium duncaniae
Mock-stag_2Gb.7	2Gb	Enterocloster_clostridioformis_CLA-JM-H51	1	91.41	0.56	216	high	d__Bacteria;p__Bacillota_A;c__Clostridia;o__Lachnospirales;f__Lachnospiraceae;g__Enterocloster;s__Enterocloster clostridioformis
Mock-stag_2Gb.8	2Gb	Enterococcus_faecalis_CLA-SR-172	1	99.63	0	47	high	d__Bacteria;p__Bacillota;c__Bacilli;o__Lactobacillales;f__Enterococcaceae;g__Enterococcus;s__Enterococcus faecalis
Mock-stag_2Gb.9	2Gb	Thomasclavelia_ramosa_CLA-JM-H52	2	94.34	0	57	high	d__Bacteria;p__Bacillota;c__Bacilli;o__Erysipelotrichales;f__Coprobacillaceae;g__Thomasclavelia;s__Thomasclavelia ramosa
Mock-stag_2Gb.10	2Gb	Enterocloster_clostridioformis_CLA-JM-H51	1	8.33	0	10	low	Unclassified Bacteria
Mock-stag_2Gb.3	2Gb	Escherichia_coli_CLA-AA-H239	2	28.45	0	600	low	d__Bacteria;p__Pseudomonadota;c__Gammaproteobacteria;o__Enterobacterales;f__Enterobacteriaceae;g__Escherichia;s__Escherichia coli
Mock-stag_2Gb.4	2Gb	Kosakonia_cowanii_CLA-AP-13	2	54.47	10.34	924	low	d__Bacteria;p__Pseudomonadota;c__Gammaproteobacteria;o__Enterobacterales;f__Enterobacteriaceae;g__Kosakonia;s__Kosakonia cowanii
Mock-stag_2Gb.5	2Gb	Phocaeicola_sartorii_CLA-AV-12	9	90.67	76.38	1494	low	d__Bacteria;p__Bacteroidota;c__Bacteroidia;o__Bacteroidales;f__Bacteroidaceae;g__Phocaeicola;s__Phocaeicola sartorii
Mock-stag_2Gb.6	2Gb	Kosakonia_cowanii_CLA-AP-13	2	0	0	101	low	Unclassified Bacteria
Mock-stag_2Gb.1	2Gb	Roseburia_amylophila_CLA-AA-H204	2	76.48	2.45	398	medium	d__Bacteria;p__Bacillota_A;c__Clostridia;o__Lachnospirales;f__Lachnospiraceae;g__RUG115;s__RUG115 sp900066395
Mock-stag_5Gb.1	5Gb	Faecalibacterium_duncaniae_CLA-AA-H254	1	96.6	0	31	high	d__Bacteria;p__Bacillota_A;c__Clostridia;o__Oscillospirales;f__Ruminococcaceae;g__Faecalibacterium;s__Faecalibacterium duncaniae
Mock-stag_5Gb.20	5Gb	Enterococcus_faecalis_CLA-SR-172	1	94.29	0	34	high	d__Bacteria;p__Bacillota;c__Bacilli;o__Lactobacillales;f__Enterococcaceae;g__Enterococcus;s__Enterococcus faecalis
Mock-stag_5Gb.7	5Gb	Kosakonia_cowanii_CLA-AP-13	2	91.89	4.12	133	high	d__Bacteria;p__Pseudomonadota;c__Gammaproteobacteria;o__Enterobacterales;f__Enterobacteriaceae;g__Kosakonia;s__Kosakonia cowanii
Mock-stag_5Gb.9	5Gb	Roseburia_amylophila_CLA-AA-H204	1	93.96	1.08	72	high	d__Bacteria;p__Bacillota_A;c__Clostridia;o__Lachnospirales;f__Lachnospiraceae;g__RUG115;s__RUG115 sp900066395
Mock-stag_5Gb.10	5Gb	Bacillus_licheniformis_CLA-AP-5	2	63.22	0	652	low	d__Bacteria;p__Bacillota;c__Bacilli;o__Bacillales;f__Bacillaceae;g__Bacillus;s__Bacillus licheniformis
Mock-stag_5Gb.11	5Gb	Thomasclavelia_ramosa_CLA-JM-H52	2	33.33	0	32	low	d__Bacteria;p__Bacillota;c__Bacilli;o__Erysipelotrichales;f__Coprobacillaceae;g__Thomasclavelia;s__Thomasclavelia ramosa
Mock-stag_5Gb.12	5Gb	Phocaeicola_sartorii_CLA-AV-12	3	97.81	91.38	209	low	d__Bacteria;p__Bacteroidota;c__Bacteroidia;o__Bacteroidales;f__Bacteroidaceae;g__Bacteroides;s__Bacteroides fragilis_A
Mock-stag_5Gb.13	5Gb	Escherichia_coli_CLA-AA-H239	2	27.59	0	145	low	d__Bacteria;p__Pseudomonadota;c__Gammaproteobacteria;o__Enterobacterales;f__Enterobacteriaceae;g__Escherichia;s__Escherichia coli
Mock-stag_5Gb.14	5Gb	Escherichia_coli_CLA-AA-H239	2	56.61	4.94	80	low	d__Bacteria;p__Pseudomonadota;c__Gammaproteobacteria;o__Enterobacterales;f__Enterobacteriaceae;g__Escherichia;s__Escherichia coli
Mock-stag_5Gb.15	5Gb	Thomasclavelia_ramosa_CLA-JM-H52	1	33.96	0	23	low	d__Bacteria;p__Bacillota;c__Bacilli;o__Erysipelotrichales;f__Coprobacillaceae;g__Thomasclavelia;s__Thomasclavelia ramosa
Mock-stag_5Gb.16	5Gb	Bacteroides_fragilis_CLA-AA-H207	2	0	0	3	low	Unclassified Bacteria
Mock-stag_5Gb.17	5Gb	Thomasclavelia_ramosa_CLA-JM-H52	1	31.58	0	12	low	d__Bacteria;p__Bacillota;c__Bacilli;o__Erysipelotrichales;f__Coprobacillaceae;g__Thomasclavelia;s__Thomasclavelia ramosa
Mock-stag_5Gb.18	5Gb	Faecalibacterium_duncaniae_CLA-AA-H254	1	12.5	0	38	low	Unclassified Bacteria
Mock-stag_5Gb.19	5Gb	Roseburia_amylophila_CLA-AA-H204	1	4.17	0	9	low	d__Bacteria;p__Bacillota_A;c__Clostridia;o__Lachnospirales;f__Lachnospiraceae;g__RUG115;s__RUG115 sp900066395
Mock-stag_5Gb.3	5Gb	Enterocloster_clostridioformis_CLA-JM-H51	1	4.17	0	35	low	d__Bacteria;p__Bacillota_A;c__Clostridia;o__Lachnospirales;f__Lachnospiraceae;g__Enterocloster;s__Enterocloster clostridioformis
Mock-stag_5Gb.4	5Gb	Veillonella_intestinalis_CLA-AV-13	1	23.45	0	288	low	d__Bacteria;p__Bacillota_C;c__Negativicutes;o__Veillonellales;f__Veillonellaceae;g__Veillonella_A;s__Veillonella_A sp943193155
Mock-stag_5Gb.5	5Gb	Bacillus_licheniformis_CLA-AP-5	1	4.17	0	50	low	d__Bacteria;p__Bacillota;c__Bacilli;o__Bacillales;f__Bacillaceae;g__Bacillus;s__Bacillus licheniformis
Mock-stag_5Gb.6	5Gb	Enterocloster_clostridioformis_CLA-JM-H51	1	0	0	20	low	d__Bacteria;p__Bacillota_A;c__Clostridia;o__Lachnospirales;f__Lachnospiraceae;g__Enterocloster;s__Enterocloster clostridioformis
Mock-stag_5Gb.2	5Gb	Enterocloster_clostridioformis_CLA-JM-H51	2	74.72	0	95	medium	d__Bacteria;p__Bacillota_A;c__Clostridia;o__Lachnospirales;f__Lachnospiraceae;g__Enterocloster;s__Enterocloster clostridioformis
Mock-stag_5Gb.8	5Gb	Fusicatenibacter_faecihominis_CLA-AA-H277	1	71.46	1.48	447	medium	d__Bacteria;p__Bacillota_A;c__Clostridia;o__Lachnospirales;f__Lachnospiraceae;g__Limivivens;s__Limivivens sp900543575

## Sheet: Mock-stag-70_hqMAGs_only
Bin_ID	Seq_Depth	Main_RefGenome_assigned_coverM	no_of_ref_genomes_assigned_by_coverM >0.25%	Completeness checkM	Contamination checkM	MAG_quality	Genome_classification_GTDB
Mock2_10-sub20Gb.13	20Gb	Fusicatenibacter_saccharivorans_CLA-AA-H252	2	93.25	2.53	high	d__Bacteria;p__Bacillota_A;c__Clostridia;o__Lachnospirales;f__Lachnospiraceae;g__Fusicatenibacter;s__Fusicatenibacter saccharivorans
Mock2_10-sub20Gb.31	20Gb	Parabacteroides_distasonis_CLA-AA-H234	2	98.27	0.71	high	d__Bacteria;p__Bacteroidota;c__Bacteroidia;o__Bacteroidales;f__Tannerellaceae;g__Parabacteroides;s__Parabacteroides distasonis
Mock2_10-sub20Gb.34	20Gb	Collinsella_aerofaciens_CLA-JM-H32-B	2	93.55	3.74	high	d__Bacteria;p__Actinomycetota;c__Coriobacteriia;o__Coriobacteriales;f__Coriobacteriaceae;g__Collinsella;s__
Mock2_10-sub20Gb.36	20Gb	Intestinimonas_aquisgranensis_CLA-AA-H199	1	92.99	0.67	high	d__Bacteria;p__Bacillota_A;c__Clostridia;o__Oscillospirales;f__Oscillospiraceae;g__Intestinimonas;s__Intestinimonas timonensis
Mock2_10-sub20Gb.48	20Gb	Mucispirillum_schaedleri_CLA-AA-M07-B	2	95.15	2.59	high	d__Bacteria;p__Deferribacterota;c__Deferribacteres;o__Deferribacterales;f__Mucispirillaceae;g__Mucispirillum;s__Mucispirillum schaedleri
Mock2_10-sub20Gb.62	20Gb	Gallintestinimicrobium_propionicum_CLA-AA-H176	2	91	1.6	high	d__Bacteria;p__Bacillota_A;c__Clostridia;o__Lachnospirales;f__Lachnospiraceae;g__Eisenbergiella;s__Eisenbergiella sp900066775
Mock2_10-sub20Gb.65	20Gb	Streptococcus_caecimuris_CLA-AV-18	2	93.92	1.58	high	d__Bacteria;p__Bacillota;c__Bacilli;o__Lactobacillales;f__Streptococcaceae;g__Streptococcus;s__Streptococcus parasanguinis_E
Mock2_11-sub50Gb.21	50Gb	Bacteroides_uniformis_CLA-AV-11	2	95.28	3.02	high	d__Bacteria;p__Bacteroidota;c__Bacteroidia;o__Bacteroidales;f__Bacteroidaceae;g__Bacteroides;s__Bacteroides uniformis
Mock2_11-sub50Gb.24	50Gb	Alistipes_muris_CLA-AA-M12	1	99.04	0	high	d__Bacteria;p__Bacteroidota;c__Bacteroidia;o__Bacteroidales;f__Rikenellaceae;g__Alistipes;s__Alistipes sp002428825
Mock2_11-sub50Gb.25	50Gb	Bacteroides_fragilis_CLA-AA-H207	2	95.54	0.74	high	d__Bacteria;p__Bacteroidota;c__Bacteroidia;o__Bacteroidales;f__Bacteroidaceae;g__Bacteroides;s__Bacteroides fragilis_A
Mock2_11-sub50Gb.3	50Gb	Coprococcus_hominis_CLA-AA-H212	1	98.66	0	high	d__Bacteria;p__Bacillota_A;c__Clostridia;o__Lachnospirales;f__Lachnospiraceae;g__Wujia;s__Wujia chipingensis
Mock2_11-sub50Gb.37	50Gb	Streptococcus_caecimuris_CLA-AV-18	1	95.27	0	high	d__Bacteria;p__Bacillota;c__Bacilli;o__Lactobacillales;f__Streptococcaceae;g__Streptococcus;s__Streptococcus parasanguinis_E
Mock2_11-sub50Gb.49	50Gb	Parabacteroides_distasonis_CLA-AA-H234	1	92.57	0.13	high	d__Bacteria;p__Bacteroidota;c__Bacteroidia;o__Bacteroidales;f__Tannerellaceae;g__Parabacteroides;s__Parabacteroides distasonis
Mock2_11-sub50Gb.56	50Gb	Mucispirillum_schaedleri_CLA-AA-M07-B	1	93.97	2.59	high	d__Bacteria;p__Deferribacterota;c__Deferribacteres;o__Deferribacterales;f__Mucispirillaceae;g__Mucispirillum;s__Mucispirillum schaedleri
Mock2_11-sub50Gb.6	50Gb	Enterococcus_gallinarum_CLA-AP-1	1	95.07	0.75	high	d__Bacteria;p__Bacillota;c__Bacilli;o__Lactobacillales;f__Enterococcaceae;g__Enterococcus_D;s__Enterococcus_D gallinarum
Mock2_11-sub50Gb.76	50Gb	Enterocloster_clostridioforme_CLA-JM-H51	1	91.22	0	high	d__Bacteria;p__Bacillota_A;c__Clostridia;o__Lachnospirales;f__Lachnospiraceae;g__Enterocloster;s__Enterocloster clostridioformis
Mock2_2-sub0.25Gb.3	0.25Gb	Enterococcus_faecalis_CLA-SR-172	1	98.49	0.37	high	d__Bacteria;p__Bacillota;c__Bacilli;o__Lactobacillales;f__Enterococcaceae;g__Enterococcus;s__Enterococcus faecalis
Mock2_3-sub0.5Gb.1	0.5Gb	Kosakonia_cowanii_CLA-AP-13	1	91.68	2.62	high	d__Bacteria;p__Pseudomonadota;c__Gammaproteobacteria;o__Enterobacterales;f__Enterobacteriaceae;g__Kosakonia;s__Kosakonia cowanii
Mock2_3-sub0.5Gb.2	0.5Gb	Enterococcus_faecalis_CLA-SR-172	1	99.53	0	high	d__Bacteria;p__Bacillota;c__Bacilli;o__Lactobacillales;f__Enterococcaceae;g__Enterococcus;s__Enterococcus faecalis
Mock2_4-sub0.75Gb.5	0.75Gb	Kosakonia_cowanii_CLA-AP-13	1	98.52	0.97	high	d__Bacteria;p__Pseudomonadota;c__Gammaproteobacteria;o__Enterobacterales;f__Enterobacteriaceae;g__Kosakonia;s__Kosakonia cowanii
Mock2_4-sub0.75Gb.7	0.75Gb	Blautia_acetigignens_CLA-AA-H161	2	97.88	0	high	d__Bacteria;p__Bacillota_A;c__Clostridia;o__Lachnospirales;f__Lachnospiraceae;g__Blautia_A;s__Blautia_A sp900066145
Mock2_5-sub1Gb.3	1Gb	Kosakonia_cowanii_CLA-AP-13	1	96.8	0.66	high	d__Bacteria;p__Pseudomonadota;c__Gammaproteobacteria;o__Enterobacterales;f__Enterobacteriaceae;g__Kosakonia;s__Kosakonia cowanii
Mock2_5-sub1Gb.4	1Gb	Blautia_acetigignens_CLA-AA-H161	2	96.84	0	high	d__Bacteria;p__Bacillota_A;c__Clostridia;o__Lachnospirales;f__Lachnospiraceae;g__Blautia_A;s__Blautia_A sp900066145
Mock2_5-sub1Gb.5	1Gb	Bacillus_licheniformis_CLA-AP-5	1	93.2	0.72	high	d__Bacteria;p__Bacillota;c__Bacilli;o__Bacillales;f__Bacillaceae;g__Bacillus;s__Bacillus licheniformis
Mock2_6-sub1.5Gb.12	1.5Gb	Blautia_acetigignens_CLA-AA-H161	2	94.54	0	high	d__Bacteria;p__Bacillota_A;c__Clostridia;o__Lachnospirales;f__Lachnospiraceae;g__Blautia_A;s__Blautia_A sp900066145
Mock2_6-sub1.5Gb.2	1.5Gb	Bacillus_licheniformis_CLA-AP-5	1	98.44	0.73	high	d__Bacteria;p__Bacillota;c__Bacilli;o__Bacillales;f__Bacillaceae;g__Bacillus;s__Bacillus licheniformis
Mock2_6-sub1.5Gb.8	1.5Gb	Kosakonia_cowanii_CLA-AP-13	1	97.3	0.6	high	d__Bacteria;p__Pseudomonadota;c__Gammaproteobacteria;o__Enterobacterales;f__Enterobacteriaceae;g__Kosakonia;s__Kosakonia cowanii
Mock2_7-sub2Gb.1	2Gb	Kosakonia_cowanii_CLA-AP-13	1	97.91	0.68	high	d__Bacteria;p__Pseudomonadota;c__Gammaproteobacteria;o__Enterobacterales;f__Enterobacteriaceae;g__Kosakonia;s__Kosakonia cowanii
Mock2_7-sub2Gb.15	2Gb	Bacteroides_fragilis_CLA-AA-H207	2	97.9	0.88	high	d__Bacteria;p__Bacteroidota;c__Bacteroidia;o__Bacteroidales;f__Bacteroidaceae;g__Bacteroides;s__Bacteroides fragilis_A
Mock2_7-sub2Gb.4	2Gb	Alistipes_muris_CLA-AA-M12	1	96.15	0	high	d__Bacteria;p__Bacteroidota;c__Bacteroidia;o__Bacteroidales;f__Rikenellaceae;g__Alistipes;s__Alistipes sp002428825
Mock2_7-sub2Gb.9	2Gb	Bacillus_licheniformis_CLA-AP-5	1	98.96	0.03	high	d__Bacteria;p__Bacillota;c__Bacilli;o__Bacillales;f__Bacillaceae;g__Bacillus;s__Bacillus licheniformis
Mock2_8-sub5Gb.25	5Gb	Blautia_fusiformis_CLA-AA-11	4	98.48	3.64	high	d__Bacteria;p__Bacillota_A;c__Clostridia;o__Lachnospirales;f__Lachnospiraceae;g__Blautia_A;s__Blautia_A massiliensis
Mock2_8-sub5Gb.5	5Gb	Collinsella_aerofaciens_CLA-JM-H32-B	1	99.19	2.82	high	d__Bacteria;p__Actinomycetota;c__Coriobacteriia;o__Coriobacteriales;f__Coriobacteriaceae;g__Collinsella;s__Collinsella sp023441725
Mock2_8-sub5Gb.8	5Gb	Bacteroides_fragilis_CLA-AA-H207	3	95.99	0.37	high	d__Bacteria;p__Bacteroidota;c__Bacteroidia;o__Bacteroidales;f__Bacteroidaceae;g__Bacteroides;s__Bacteroides fragilis_A
Mock2_9-sub10Gb.11	10Gb	Bacteroides_fragilis_CLA-AA-H207	2	97.64	0.37	high	d__Bacteria;p__Bacteroidota;c__Bacteroidia;o__Bacteroidales;f__Bacteroidaceae;g__Bacteroides;s__Bacteroides fragilis_A
Mock2_9-sub10Gb.14	10Gb	Collinsella_aerofaciens_CLA-JM-H32-B	2	97.58	4.95	high	d__Bacteria;p__Actinomycetota;c__Coriobacteriia;o__Coriobacteriales;f__Coriobacteriaceae;g__Collinsella;s__
Mock2_9-sub10Gb.17	10Gb	Lactococcus_lactis_CLA-AV-14	5	92.62	3.6	high	d__Bacteria;p__Bacillota;c__Bacilli;o__Lactobacillales;f__Streptococcaceae;g__Lactococcus;s__Lactococcus lactis
Mock2_9-sub10Gb.20	10Gb	Alistipes_muris_CLA-AA-M12	1	94.47	0	high	d__Bacteria;p__Bacteroidota;c__Bacteroidia;o__Bacteroidales;f__Rikenellaceae;g__Alistipes;s__Alistipes sp002428825
Mock2_9-sub10Gb.21	10Gb	Parabacteroides_distasonis_CLA-AA-H234	1	95.17	0.13	high	d__Bacteria;p__Bacteroidota;c__Bacteroidia;o__Bacteroidales;f__Tannerellaceae;g__Parabacteroides;s__Parabacteroides distasonis
Mock2_9-sub10Gb.33	10Gb	Escherichia_coli_CLA-AA-H239	4	95.76	0.56	high	d__Bacteria;p__Pseudomonadota;c__Gammaproteobacteria;o__Enterobacterales;f__Enterobacteriaceae;g__Escherichia;s__Escherichia coli
Mock2_9-sub10Gb.42	10Gb	Mucispirillum_schaedleri_CLA-AA-M07-B	1	93.57	2.59	high	d__Bacteria;p__Deferribacterota;c__Deferribacteres;o__Deferribacterales;f__Mucispirillaceae;g__Mucispirillum;s__Mucispirillum schaedleri
Mock2_9-sub10Gb.47	10Gb	Ruminococcus_turbiniformis_CLA-AA-H200	1	98.34	4.7	high	d__Bacteria;p__Bacillota_A;c__Clostridia;o__Lachnospirales;f__Lachnospiraceae;g__Mediterraneibacter;s__Mediterraneibacter sp020687545
Mock2_9-sub10Gb.6	10Gb	Gallintestinimicrobium_propionicum_CLA-AA-H176	2	90.41	1.74	high	d__Bacteria;p__Bacillota_A;c__Clostridia;o__Lachnospirales;f__Lachnospiraceae;g__Eisenbergiella;s__Eisenbergiella sp900066775
