# Supplementary material for: Benchmarking of shotgun sequencing depth reveals the potential and limitations of shallow metagenomics and strain-level analysis
Source: Nat Microbiol. 2026 Apr 21;11(5):1233–44. doi: 10.1038/s41564-026-02334-2 (PMC13171431; doi:10.1038/s41564-026-02334-2)
Supplement: Supplementary file 9 — Statistical source data. [file 41564_2026_2334_MOESM9_ESM.xlsx]

## Sheet: Figure2A_Mock-even-70
Source data Figure 2A: Mock-even-70 coverage of reference genomes
Genome	0.1Gb	0.25Gb	0.5Gb	0.75Gb	1.0Gb	1.5Gb	2Gb	5Gb	10Gb
Adlercreutzia_muris_CLA-AV-8	0.120752	0.266324	0.471297	0.592937	0.711899	0.837743	0.90614	0.994547	0.999617
Agathobaculum_butyriciproducens_CLA-AA-H270	0.0791758	0.188496	0.348304	0.459964	0.565865	0.718468	0.811081	0.978147	0.999507
Alistipes_muris_CLA-AA-M12	0.198552	0.400657	0.66819	0.782845	0.874466	0.955816	0.981912	0.999747	0.999952
Anthropogastromicrobium_aceti_CLA-AA-H224	0.0721826	0.171985	0.327005	0.431176	0.53517	0.678459	0.780412	0.966678	0.999775
Bacillus_licheniformis_CLA-AP-5	0.0873273	0.195025	0.369153	0.479977	0.592832	0.737684	0.828557	0.981495	0.999918
Bacteroides_acidifaciens_CLA-AP-2	0.058833	0.137231	0.263587	0.359239	0.449644	0.600182	0.703605	0.938206	0.999432
Bacteroides_finegoldii_CLA-JM-H15	0.0553467	0.129706	0.251616	0.339491	0.431864	0.569357	0.672392	0.922616	0.998774
Bacteroides_fragilis_CLA-AA-H207	0.0942065	0.215998	0.396167	0.518784	0.630753	0.775883	0.867335	0.990667	0.999955
Bacteroides_ovatus_CLA-AA-H168	0.049828	0.114699	0.226512	0.305244	0.391765	0.525001	0.628532	0.892577	0.989932
Bacteroides_uniformis_CLA-AV-11	0.587225	0.883141	0.986968	0.997251	0.999323	0.999881	0.999919	0.999958	0.999941
Bifidobacterium_longum_CLA-JM-H30-B	0.292768	0.564782	0.826665	0.917891	0.965584	0.993534	0.998458	0.999931	0.999988
Bifidobacterium_pseudocatenulatum_CLA-AA-H257	0.114764	0.257849	0.472796	0.5887	0.703525	0.833736	0.905692	0.994828	0.999839
Blautia_acetigignens_CLA-AA-H161	0.279237	0.545643	0.807806	0.90602	0.959279	0.991173	0.997736	0.999842	0.999908
Blautia_fusiformis_CLA-AA-11	0.100255	0.212493	0.385523	0.502821	0.604164	0.748929	0.840229	0.979779	0.997324
Blautia_wexlerae_CLA-AA-H259	0.0715718	0.166231	0.308885	0.409268	0.511732	0.650698	0.748667	0.946954	0.997813
Blautia_wexlerae_CLA-JMH-31B	0.0687345	0.152583	0.294701	0.393831	0.484689	0.629456	0.724696	0.94286	0.998872
Brotaphodocola_catenula_CLA-AA-H274	0.250703	0.489935	0.748568	0.85225	0.919093	0.9721	0.989096	0.999815	0.999971
Brotocaccenecus_cirricatena_CLA-AA-H272	0.097358	0.213521	0.389716	0.509073	0.623999	0.764284	0.853961	0.98823	0.99949
Brotolimicola_acetigignens_CLA-AA-H273	0.0776137	0.184401	0.350097	0.459045	0.557762	0.713407	0.805567	0.977188	0.99985
Clostridium_fessum_CLA-AA-H278	0.126348	0.285554	0.506663	0.633897	0.747288	0.872028	0.93503	0.997574	0.999954
Collinsella_sp_nov_CLA-ER-H11	0.140453	0.306019	0.523866	0.657333	0.769732	0.885558	0.939012	0.997993	0.999939
Collinsella_sp_nov_CLA-ER-H5	0.134513	0.296512	0.513184	0.641716	0.76162	0.877811	0.938255	0.997966	0.999733
Collinsella_sp_nov_CLA-ER-H8	0.200897	0.406205	0.669961	0.790732	0.886702	0.960875	0.984674	0.999821	0.999965
Collinsella_sp_nov_CLA-JM-H32-B	0.151325	0.325869	0.555364	0.683122	0.792558	0.902396	0.953627	0.998037	0.999122
Coprococcus_hominis_CLA-AA-H212	0.0687539	0.159056	0.309817	0.417329	0.511737	0.656207	0.766158	0.966879	0.999878
Enterocloster_clostridioformis_CLA-JM-H51	0.049145	0.112936	0.21992	0.299233	0.377219	0.512316	0.617805	0.891417	0.997332
Enterococcus_avium_S68	0.156241	0.342533	0.588658	0.714958	0.82184	0.923117	0.969429	0.999468	0.999988
Enterococcus_faecalis_CLA-SR-172	0.0912806	0.207163	0.386154	0.506053	0.621137	0.763398	0.859258	0.986826	0.999887
Enterococcus_gallinarum_CLA-AP-1	0.0781239	0.176643	0.332385	0.444592	0.548812	0.695563	0.796119	0.975545	0.999975
Escherichia_coli_CLA-AA-H239	0.0895736	0.203366	0.358337	0.473756	0.578794	0.723458	0.805272	0.971809	0.999618
Escherichia_coli_CLA-AD-1	0.299	0.570153	0.820948	0.912878	0.962969	0.990923	0.997678	0.999941	0.999984
Escherichia_coli_CR_B11	0.0732766	0.168282	0.297413	0.408273	0.500919	0.633298	0.72301	0.927581	0.984322
Escherichia_coli_Ec8850	0.0749854	0.168312	0.296982	0.405294	0.504749	0.638951	0.725672	0.930378	0.991326
Faecalibacterium_duncaniae_CLA-AA-H254	0.097116	0.214211	0.390765	0.513517	0.624427	0.770831	0.856243	0.988133	0.999904
Faecalibaculum_rodentium_CLA-AV-15	0.120308	0.264828	0.480957	0.599689	0.722387	0.849379	0.919023	0.997272	0.999996
Faecalimonas_umbilicata_CLA-JM-H57	0.0950427	0.213459	0.385195	0.51485	0.630256	0.769669	0.862632	0.989481	0.999903
Fusicatenibacter_faecihominis_CLA-AA-H277	0.114492	0.255708	0.456277	0.583351	0.693291	0.828815	0.900766	0.993564	0.999704
Fusicatenibacter_saccharivorans_CLA-AA-H282	0.104093	0.226444	0.418058	0.538316	0.64803	0.790097	0.871698	0.990937	0.999955
Gallintestinimicrobium_propionicum_CLA-AA-H176	0.0896155	0.19574	0.365628	0.477479	0.582988	0.725635	0.818929	0.973992	0.994487
Hallella_faecis_CLA-AA-H145	0.235191	0.469356	0.73265	0.850327	0.923332	0.978885	0.993514	0.999923	0.999972
Hominenteromicrobium_mulieris_CLA-AA-H250	0.120962	0.276334	0.490143	0.623502	0.738464	0.866031	0.92819	0.997407	0.999933
Hominicoprocola_fusiformis_CLA-AA-H188	0.111881	0.24875	0.446092	0.569375	0.687194	0.821561	0.898611	0.994184	0.999549
Hominifimenecus_microfluidus_CLA-JM-H9	0.0671977	0.155483	0.295105	0.39768	0.495049	0.63784	0.736888	0.953916	0.999531
Hominilimicola_fabiformis_CLA-AA-H232	0.0854731	0.202623	0.373441	0.489427	0.602854	0.746369	0.841956	0.984853	0.999979
Hominimerdicola_aceti_CLA-AA-H220	0.10745	0.241375	0.44168	0.565956	0.675398	0.816173	0.894045	0.993682	0.999963
Hominisplanchenecus_faecis_CLA-AA-H246	0.0627227	0.146163	0.280663	0.372712	0.472148	0.615843	0.714594	0.945842	0.99924
Hominisplanchenecus_murintestinalis_CLA-AA-M05	0.0812133	0.189279	0.348966	0.460658	0.56778	0.71055	0.808822	0.976953	0.999876
Intestinimonas_aquisgranensis_CLA-AA-H199	0.0966735	0.214267	0.401201	0.515304	0.635568	0.780954	0.860027	0.988934	0.999098
Kosakonia_cowanii_CLA-AP-13	0.0513286	0.115998	0.228104	0.313087	0.399963	0.532461	0.635416	0.905246	0.998535
Lachnospira_sp_nov_CLA-JM-H10	0.107111	0.24125	0.438279	0.564415	0.678659	0.813821	0.898766	0.994211	0.999913
Lactococcus_lactis_CLA-AV-14	0.117999	0.265101	0.472466	0.599008	0.721475	0.846023	0.920899	0.99709	0.999998
Mediterraneibacter_gnavus_CLA-JM-H50	0.0907163	0.210869	0.387117	0.511879	0.621166	0.768334	0.858195	0.987253	0.999633
Mucispirillum_schaedleri_CLA-AA-M07-B	0.19856	0.428169	0.689558	0.820631	0.901792	0.967646	0.990268	0.999932	1
Odoribacter_lunatus_CLA-AA-M09	0.274696	0.541636	0.804686	0.903454	0.958494	0.990207	0.997628	0.999987	0.999995
Oliverpabstia_intestinalis_CLA-AA-H241	0.0839785	0.194814	0.355164	0.462529	0.566998	0.701653	0.797699	0.971844	0.999715
Parabacteroides_distasonis_CLA-AA-H234	0.045233	0.106267	0.208182	0.283952	0.36577	0.49768	0.604564	0.879264	0.995499
Parabacteroides_goldsteinii_CLA-AP-3	0.0351882	0.0869138	0.168204	0.236378	0.308625	0.426947	0.522226	0.823449	0.991118
Phocaeicola_sartorii_CLA-AV-12	0.0333898	0.0798968	0.156916	0.219473	0.288702	0.401753	0.496922	0.794357	0.987623
Phocaeicola_vulgatus_4852a	0.059239	0.137544	0.250765	0.342791	0.436592	0.576793	0.679373	0.925204	0.996006
Phocaeicola_vulgatus_4889b	0.0494354	0.118175	0.223261	0.307329	0.390738	0.526985	0.623057	0.88672	0.984409
Phocaeicola_vulgatus_CLA-KB-H118	0.0528403	0.125933	0.237519	0.325293	0.414199	0.554763	0.656235	0.918455	0.996818
Phocaeicola_vulgatus_HDF	0.0525936	0.123797	0.230977	0.318471	0.404926	0.542541	0.640177	0.904349	0.994803
Pumilibacter_intestinalis_CLA-AA-M10	0.11975	0.273544	0.483889	0.612477	0.726663	0.860468	0.926191	0.997951	0.999895
Roseburia_amylophila_CLA-AA-H204	0.100425	0.231191	0.41931	0.546899	0.65263	0.798715	0.880056	0.991688	0.999942
Ruminococcus_turbiniformis_CLA-AA-H200	0.0921496	0.209368	0.38704	0.50165	0.612751	0.761665	0.853123	0.987798	0.999869
Streptococcus_caecimuris_CLA-AV-18	0.160915	0.356807	0.595765	0.738488	0.832436	0.931858	0.97345	0.999713	0.999996
Streptococcus_thoraltensis_CLA-AV-9	0.147236	0.308769	0.552031	0.678599	0.786137	0.901376	0.957091	0.999158	0.999987
Thomasclavelia_ramosa_CLA-JM-H52	0.0848977	0.188378	0.357035	0.470096	0.579778	0.730773	0.837951	0.983682	0.999942
Veillonella_intestinalis_CLA-AV-13	0.126644	0.268808	0.495058	0.627523	0.741972	0.86552	0.934836	0.997863	1
Yersinia_enterocolitica_CLA-JM-1	0.0560337	0.131874	0.256297	0.340913	0.437916	0.57697	0.685906	0.930351	0.999252

## Sheet: Figure2A_Mock-stag-24
Source data Figure 2A: Mock-stag-24 coverage of reference genomes
Genome	0.1Gb	0.25Gb	0.5Gb	0.75Gb	1.0Gb	1.5Gb	2Gb	5Gb	10Gb
Bacillus_licheniformis_CLA-AP-5	0.193567	0.39236	0.613305	0.755685	0.838881	0.929163	0.969426	0.999672	0.999967
Bacteroides_fragilis_CLA-AA-H207	0.422465	0.721346	0.914594	0.974789	0.991591	0.999028	0.999796	0.99996	0.999969
Bacteroides_ovatus_CLA-AA-H168	0.0992837	0.214749	0.371861	0.493501	0.585306	0.715328	0.795161	0.913015	0.920668
Bifidobacterium_pseudocatenulatum_CLA-AA-H257	0.0535565	0.117544	0.218101	0.313489	0.378045	0.509553	0.611094	0.891387	0.998307
Blautia_fusiformis_CLA-AA-11	0.0861393	0.194389	0.345368	0.469396	0.560652	0.701832	0.800652	0.960303	0.977993
Collinsella_sp_nov_CLA-ER-H11	0.0311479	0.0681787	0.127053	0.188943	0.24357	0.341467	0.410474	0.730959	0.984499
Enterocloster_clostridioformis_CLA-JM-H51	0.610625	0.883856	0.982992	0.997126	0.999053	0.999736	0.999832	0.999964	1
Enterococcus_faecalis_CLA-SR-172	0.657871	0.917652	0.99115	0.99914	0.999803	0.999941	0.999976	0.999979	0.99992
Escherichia_coli_CLA-AA-H239	0.330418	0.600616	0.825784	0.924898	0.966128	0.992364	0.99787	0.999919	0.99996
Faecalibacterium_duncaniae_CLA-AA-H254	0.629745	0.896641	0.987242	0.997679	0.999606	0.99992	0.999924	0.999959	0.99995
Fusicatenibacter_faecihominis_CLA-AA-H277	0.212467	0.428272	0.658854	0.795609	0.870507	0.948138	0.979094	0.999508	0.999815
Hominenteromicrobium_mulieris_CLA-AA-H250	0.00744232	0.0146726	0.0266181	0.0341977	0.0422754	0.0589674	0.0667271	0.138954	0.342118
Hominicoprocola_fusiformis_CLA-AA-H188	0.0534655	0.125494	0.222739	0.317157	0.395301	0.527605	0.621183	0.907426	0.998738
Hominifimenecus_microfluidus_CLA-JM-H9	0.00530571	0.0106147	0.0183867	0.0242269	0.0308265	0.0400834	0.0478021	0.0889197	0.198432
Hominilimicola_fabiformis_CLA-AA-H232	0.00353405	0.00724974	0.0103693	0.012109	0.0132966	0.0153685	0.0166487	0.0207387	0.0197036
Kosakonia_cowanii_CLA-AP-13	0.394818	0.691823	0.8932	0.963438	0.986858	0.998289	0.999648	0.999961	0.999962
Lactococcus_lactis_CLA-AV-14	0.0337311	0.0725025	0.138026	0.200358	0.249704	0.351953	0.4499	0.759324	0.981849
Parabacteroides_goldsteinii_CLA-AP-3	0.0177058	0.0414302	0.0793618	0.116498	0.151178	0.214989	0.275098	0.549152	0.906198
Phocaeicola_sartorii_CLA-AV-12	0.46472	0.76591	0.940808	0.984792	0.99552	0.999525	0.999849	0.999964	0.999968
Phocaeicola_vulgatus_CLA-KB-H118	0.00769641	0.0171646	0.0296537	0.0380183	0.046559	0.0599006	0.070675	0.114272	0.158713
Roseburia_amylophila_CLA-AA-H204	0.439809	0.744035	0.926644	0.978063	0.992711	0.999124	0.999855	0.999988	1
Ruminococcus_gnavus_CLA-JM-H50	0.106455	0.228744	0.396811	0.527524	0.623314	0.768006	0.858085	0.989641	0.999654
Thomasclavelia_ramosa_CLA-JM-H52	0.823409	0.983327	0.999259	0.999877	0.999929	0.999961	0.999991	0.999999	1
Veillonella_intestinalis_CLA-AV-13	0.144522	0.307485	0.509035	0.659888	0.756107	0.876952	0.939206	0.998829	1

## Sheet: Figure2A_Mock-stag-70
Source data Figure 2A: Mock-stag-70 coverage of reference genomes
Genome	0.1Gb	0.25Gb	0.5Gb	0.75Gb	1.0Gb	1.5Gb	2Gb	5Gb	10Gb	20Gb	50Gb
Adlercreutzia_muris_CLA-AV-8	0.000270675	0.000691924	0.000802345	0.00122539	0.00123184	0.00148602	0.00306849	0.005919	0.0128472	0.0229561	0.0597245
Agathobaculum_butyriciproducens_CLA-AA-H270	0.0308493	0.0709235	0.131225	0.19216	0.253109	0.339185	0.447431	0.72967	0.922661	0.991815	0.999238
Alistipes_muris_CLA-AA-M12	0.37667	0.691205	0.884047	0.963596	0.989229	0.997784	0.999815	0.999952	0.999952	0.999953	0.999952
Anthropogastromicrobium_aceti_CLA-AA-H224	0.00382135	0.00852135	0.0133931	0.0166713	0.0183618	0.0212366	0.022515	0.02757	0.0333109	0.0391501	0.0559891
Bacillus_licheniformis_CLA-AP-5	0.540281	0.853916	0.970271	0.995345	0.999234	0.999887	0.999949	0.999952	0.999952	0.999951	0.999969
Bacteroides_acidifaciens_CLA-AP-2	0.00169316	0.00421534	0.00813953	0.0131953	0.0178537	0.0232383	0.032235	0.064399	0.121134	0.216125	0.470551
Bacteroides_finegoldii_CLA-JM-H15	0.0239053	0.0569858	0.104044	0.150829	0.206986	0.271602	0.365216	0.639435	0.873877	0.983153	0.999949
Bacteroides_fragilis_CLA-AA-H207	0.405337	0.731823	0.911011	0.975983	0.993349	0.999014	0.999865	0.99996	0.999968	0.999971	0.999983
Bacteroides_ovatus_CLA-AA-H168	0.0183429	0.0418247	0.0756091	0.116312	0.151063	0.200734	0.26648	0.477087	0.716542	0.907826	0.996092
Bacteroides_uniformis_CLA-AV-11	0.183486	0.40142	0.616445	0.77478	0.86457	0.936184	0.980105	0.999376	0.999877	0.99994	0.999942
Bifidobacterium_longum_CLA-JM-H30-B	0.00175319	0.00298685	0.00658022	0.00977303	0.0142096	0.0199605	0.0279934	0.0614006	0.115358	0.224624	0.48479
Bifidobacterium_pseudocatenulatum_CLA-AA-H257	0.000692179	0.00199524	0.00274087	0.00525625	0.00766742	0.0103481	0.0164748	0.0312621	0.0630637	0.126284	0.310159
Blautia_acetigignens_CLA-AA-H161	0.77609	0.967109	0.996689	0.999197	0.999507	0.999818	0.999854	0.999891	0.999905	0.99992	0.999931
Blautia_fusiformis_CLA-AA-11	0.314434	0.602607	0.806629	0.910097	0.954217	0.976109	0.98474	0.987646	0.98902	0.989504	0.989799
Blautia_wexlerae_CLA-AA-H259	0.0146923	0.0345798	0.0505375	0.0551216	0.0626908	0.0740675	0.0899818	0.141469	0.210286	0.324692	0.612532
Blautia_wexlerae_CLA-JMH-31B	0.00674866	0.0138592	0.0232416	0.0266532	0.0352745	0.0429404	0.0562907	0.103173	0.173718	0.294409	0.60176
Brotaphodocola_catenula_CLA-AA-H274	0.590289	0.866231	0.968335	0.992181	0.997327	0.999479	0.999909	0.999949	0.999971	0.999974	0.999982
Brotocaccenecus_cirricatena_CLA-AA-H272	0.014938	0.0388668	0.071527	0.103595	0.138904	0.181893	0.259789	0.467726	0.704962	0.91505	0.997498
Brotolimicola_acetigignens_CLA-AA-H273	0.00588683	0.011986	0.0215359	0.0284017	0.0349435	0.0473091	0.0645433	0.119254	0.21585	0.368547	0.705264
Clostridium_fessum_CLA-AA-H278	0.0192742	0.0490028	0.0847245	0.131536	0.166745	0.225439	0.31148	0.549043	0.793133	0.955099	0.999731
Collinsella_sp_nov_CLA-ER-H11	0.0490845	0.112905	0.202265	0.291112	0.374492	0.474815	0.620136	0.864991	0.979414	0.998882	0.999984
Collinsella_sp_nov_CLA-ER-H5	0.00481756	0.0128464	0.0209556	0.0266	0.0352199	0.0440304	0.0570988	0.0992271	0.138013	0.178223	0.218165
Collinsella_sp_nov_CLA-ER-H8	0.0218276	0.0585685	0.100701	0.150269	0.199105	0.26153	0.367939	0.615163	0.8387	0.968121	0.999281
Collinsella_sp_nov_CLA-JM-H32-B	0.225776	0.462361	0.693415	0.82767	0.907251	0.957542	0.991014	0.998801	0.999136	0.999132	0.999129
Coprococcus_hominis_CLA-AA-H212	0.0324807	0.0831375	0.146452	0.220798	0.274533	0.367291	0.484356	0.764312	0.944059	0.995913	0.999992
Enterocloster_clostridioformis_CLA-JM-H51	0.0909845	0.203296	0.351026	0.484574	0.592226	0.718912	0.840525	0.980137	0.999217	0.999884	0.999987
Enterococcus_avium_S68	0.000879807	0.0013497	0.00255545	0.00417292	0.00503665	0.00675349	0.00977045	0.0198046	0.0364451	0.0739543	0.18697
Enterococcus_faecalis_CLA-SR-172	0.982491	0.999813	0.999919	0.999913	0.999919	0.999919	0.999923	0.99993	0.999929	0.999929	0.99998
Enterococcus_gallinarum_CLA-AP-1	0.0206178	0.0468874	0.0914517	0.137411	0.181506	0.243582	0.325404	0.586431	0.833012	0.970746	0.999927
Escherichia_coli_CLA-AA-H239	0.157965	0.342952	0.543031	0.697051	0.787608	0.868522	0.941344	0.993032	0.999469	0.999896	0.999936
Escherichia_coli_CLA-AD-1	0.00873702	0.0207127	0.0370018	0.0530672	0.0689907	0.0940975	0.117446	0.217978	0.336645	0.47968	0.725729
Escherichia_coli_CR_B11	0.0387319	0.0889974	0.157172	0.226676	0.286787	0.375692	0.466599	0.70786	0.869329	0.960895	0.985537
Escherichia_coli_Ec8850	0.0347881	0.0910981	0.160365	0.231924	0.290155	0.377258	0.473284	0.717759	0.88059	0.972485	0.994097
Faecalibacterium_duncaniae_CLA-AA-H254	0.016033	0.0256264	0.0318253	0.034998	0.0362698	0.0377233	0.0388991	0.0427962	0.0457133	0.0483401	0.0542532
Faecalibaculum_rodentium_CLA-AV-15	5.21306e-05	9.69371e-05	0.000223171	0.000361899	0.000500626	0.000665204	0.000604457	0.00115549	0.0019689	0.00331913	0.00812893
Faecalimonas_umbilicata_CLA-JM-H57	0.0114838	0.0247373	0.0427296	0.0633861	0.082435	0.108535	0.142442	0.287667	0.486001	0.732144	0.976039
Fusicatenibacter_faecihominis_CLA-AA-H277	0.0770037	0.188312	0.306159	0.440984	0.53089	0.649307	0.788473	0.961804	0.997576	0.999732	0.999808
Fusicatenibacter_saccharivorans_CLA-AA-H282	0.157618	0.33817	0.508443	0.628761	0.690544	0.737966	0.771803	0.792187	0.802558	0.809698	0.816077
Gallintestinimicrobium_propionicum_CLA-AA-H176	0.170016	0.373943	0.57503	0.720197	0.818863	0.898816	0.949746	0.975758	0.977306	0.978378	0.97899
Hallella_faecis_CLA-AA-H145	0.000128052	0.000580645	0.000651514	0.00141131	0.0013888	0.00166954	0.00221612	0.00440761	0.00848125	0.014604	0.0315641
Hominenteromicrobium_mulieris_CLA-AA-H250	0.00914431	0.0244183	0.0430994	0.0670771	0.0836536	0.119187	0.162177	0.316906	0.517411	0.768162	0.972444
Hominicoprocola_fusiformis_CLA-AA-H188	0.00752136	0.0181002	0.030336	0.0450224	0.0568699	0.0767176	0.106328	0.200602	0.343811	0.557413	0.875812
Hominifimenecus_microfluidus_CLA-JM-H9	0.00627422	0.0120326	0.0186338	0.0223226	0.0261464	0.0301042	0.0351562	0.0474527	0.0602109	0.0824914	0.138987
Hominilimicola_fabiformis_CLA-AA-H232	0.0029506	0.00793388	0.0107015	0.0125882	0.0134653	0.0140821	0.0141281	0.0150897	0.0155281	0.0166892	0.0190706
Hominimerdicola_aceti_CLA-AA-H220	0.00729588	0.0231258	0.0351436	0.0589175	0.0774277	0.112224	0.14274	0.306312	0.527134	0.766641	0.971938
Hominisplanchenecus_faecis_CLA-AA-H246	0.276746	0.547469	0.76724	0.894364	0.948219	0.982882	0.996394	0.999824	0.99995	0.999968	0.999992
Hominisplanchenecus_murintestinalis_CLA-AA-M05	0.0297889	0.0706709	0.128183	0.185838	0.245608	0.317549	0.436114	0.709248	0.914909	0.991199	0.999974
Intestinimonas_aquisgranensis_CLA-AA-H199	0.0556945	0.132404	0.234385	0.331037	0.421009	0.533837	0.691914	0.916318	0.990941	0.998933	0.999135
Kosakonia_cowanii_CLA-AP-13	0.789697	0.977935	0.998898	0.999919	0.999953	0.999953	0.999954	0.999968	0.999969	0.999961	0.999963
Lachnospira_sp_nov_CLA-JM-H10	0.00329952	0.00661584	0.010887	0.0130493	0.0146618	0.0182829	0.0202211	0.0272764	0.0325804	0.0407691	0.0589432
Lactococcus_lactis_CLA-AV-14	0.079216	0.192969	0.314174	0.440035	0.547506	0.678871	0.783544	0.969735	0.999052	1	1
Mediterraneibacter_gnavus_CLA-JM-H50	0.00571397	0.0132347	0.0207637	0.0313733	0.0385804	0.0494423	0.063322	0.121556	0.211898	0.364864	0.709337
Mucispirillum_schaedleri_CLA-AA-M07-B	0.153408	0.343021	0.53679	0.66437	0.792629	0.900624	0.952478	0.999005	0.99996	1	1
Odoribacter_lunatus_CLA-AA-M09	0.00377981	0.0104165	0.0162181	0.0262706	0.035469	0.0478035	0.064063	0.147885	0.279035	0.473273	0.816061
Oliverpabstia_intestinalis_CLA-AA-H241	0.0444496	0.093061	0.153045	0.208438	0.263475	0.3406	0.439338	0.704302	0.90478	0.988567	0.999669
Parabacteroides_distasonis_CLA-AA-H234	0.127157	0.290468	0.475992	0.63043	0.742032	0.842988	0.929421	0.995393	0.999696	0.999853	0.999909
Parabacteroides_goldsteinii_CLA-AP-3	0.0209916	0.0551546	0.10295	0.15045	0.202303	0.267415	0.374198	0.6399	0.873825	0.983552	0.99991
Phocaeicola_sartorii_CLA-AV-12	0.0341382	0.0840108	0.14773	0.214905	0.283589	0.371789	0.498061	0.783589	0.952592	0.997349	0.999945
Phocaeicola_vulgatus_4852a	0.039592	0.0954321	0.16662	0.237129	0.297345	0.391348	0.458059	0.669937	0.783204	0.867427	0.961529
Phocaeicola_vulgatus_4889b	0.041474	0.106746	0.186855	0.261587	0.324943	0.421416	0.492548	0.703071	0.792086	0.839612	0.888662
Phocaeicola_vulgatus_CLA-KB-H118	0.0933651	0.214684	0.365837	0.499142	0.598194	0.721806	0.820754	0.976447	0.998748	0.999902	0.999967
Phocaeicola_vulgatus_HDF	0.076819	0.18336	0.313545	0.439811	0.531191	0.661343	0.768873	0.959494	0.996934	0.999822	0.99995
Pumilibacter_intestinalis_CLA-AA-M10	0.0401939	0.0992299	0.17432	0.263257	0.344429	0.444773	0.570654	0.854967	0.977292	0.999185	0.999907
Roseburia_amylophila_CLA-AA-H204	0.00227149	0.00364895	0.00535166	0.0064757	0.00748804	0.00958125	0.0102848	0.0129089	0.017266	0.020678	0.02927
Ruminococcus_turbiniformis_CLA-AA-H200	0.201485	0.442435	0.656705	0.805184	0.893824	0.954161	0.986784	0.999645	0.999905	0.999987	0.999995
Streptococcus_caecimuris_CLA-AV-18	0.0501152	0.120372	0.218953	0.315407	0.399734	0.524439	0.658895	0.906399	0.990845	0.999837	0.999999
Streptococcus_thoraltensis_CLA-AV-9	0.00125542	0.00514089	0.00926603	0.0155675	0.0196515	0.0293729	0.0378314	0.0936018	0.180938	0.313485	0.647171
Thomasclavelia_ramosa_CLA-JM-H52	0.00162708	0.00495903	0.00729251	0.00992348	0.0144517	0.0199609	0.0281892	0.0631772	0.117337	0.22228	0.530489
Veillonella_intestinalis_CLA-AV-13	0.0506298	0.123226	0.222801	0.31886	0.410915	0.524303	0.649308	0.906277	0.990727	0.99988	1
Yersinia_enterocolitica_CLA-JM-1	0.171429	0.375254	0.583101	0.737554	0.834367	0.918891	0.973276	0.999256	0.999993	0.999999	1

## Sheet: Fig2B Coefficient of variation
Source data Figure 2B Mock-stag-70 v1-10 coefficient of variation
Genomes	Seq_depth	Groups	Adlercreutzia_muris_CLA-AV-8	Agathobaculum_butyriciproducens_CLA-AA-H270	Alistipes_muris_CLA-AA-M12	Anthropogastromicrobium_aceti_CLA-AA-H224	Bacillus_licheniformis_CLA-AP-5	Bacteroides_acidifaciens_CLA-AP-2	Bacteroides_finegoldii_CLA-JM-H15	Bacteroides_fragilis_CLA-AA-H207.genome	Bacteroides_ovatus_CLA-AA-H168	Bacteroides_uniformis_CLA-AV-11	Bifidobacterium_longum_CLA-JM-H30-B	Bifidobacterium_pseudocatenulatum_CLA-AA-H257	Blautia_acetigignens_CLA-AA-H161	Blautia_fusiformis_CLA-AA-11	Blautia_wexlerae_CLA-AA-H259	Blautia_wexlerae_CLA-JMH-31B	Brotaphodocola_catenula_CLA-AA-H274	Brotocaccenecus_cirricatena_CLA-AA-H272	Brotolimicola_acetigignens_CLA-AA-H273	Clostridium_fessum_CLA-AA-H278	Collinsella_aerofaciens_CLA-ER-H11	Collinsella_aerofaciens_CLA-ER-H5	Collinsella_aerofaciens_CLA-ER-H8	Collinsella_aerofaciens_CLA-JM-H32-B	Coprococcus_hominis_CLA-AA-H212	Enterocloster_clostridioforme_CLA-JM-H51	Enterococcus_avium_S68	Enterococcus_faecalis_CLA-SR-172	Enterococcus_gallinarum_CLA-AP-1	Escherichia_coli_CLA-AA-H239.genome	Escherichia_coli_CLA-AD-1	Escherichia_coli_CR_B11.genome	Escherichia_coli_Ec8850.genome	Faecalibacterium_duncaniae_CLA-AA-H254.genome	Faecalibaculum_rodentium_CLA-AV-15	Faecalimonas_umbilicata_CLA-JM-H57	Fusicatenibacter_faecihominis_CLA-AA-H277	Fusicatenibacter_saccharivorans_CLA-AA-H282.genome	Gallintestinimicrobium_propionicum_CLA-AA-H176	Hallella_faecis_CLA-AA-H145	Hominenteromicrobium_mulieris_CLA-AA-H250	Hominicoprocola_fusiformis_CLA-AA-H188	Hominifimenecus_microfluidus_CLA-JM-H9	Hominilimicola_fabiformis_CLA-AA-H232	Hominimerdicola_aceti_CLA-AA-H220	Hominisplanchenecus_faecis_CLA-AA-H246	Hominisplanchenecus_murintestinalis_CLA-AA-M05
InSilico_1_Mock2_1.sub0.1Gb	0.1Gb	InSilico1	0.00221623	0.166693	1.70713	0.0433749	6.46412	0.0144055	0.198511	5.34603	0.255817	1.82269	0.0113978	0.00284944	12.9341	2.72518	0.14358	0.0900741	6.34413	0.122843	0.0625295	0.132024	0.193129	0.158619	0.100364	1.0869	0.190438	1.02374	0.0327686	24.5454	0.167801	1.59537	0.0978309	0.374544	0.396548	0.134241	0.00158303	0.0751937	0.638592	1.26452	1.47855	0.00316605	0.0618963	0.0555642	0.0815258	0.0326103	0.0511317	2.11967	0.199936
InSilico_1_Mock2_10.sub20Gb	20Gb	InSilico1	0.00301956	0.158504	1.72176	0.0451841	6.52154	0.0197126	0.208125	5.39458	0.268561	1.79767	0.0120869	0.00373921	12.924	2.7543	0.147938	0.0931731	6.32589	0.117672	0.0595297	0.138182	0.199481	0.155363	0.112396	1.09287	0.197693	1.0336	0.0317188	24.417	0.177976	1.60376	0.0947067	0.382174	0.383301	0.135462	0.00299818	0.0786976	0.640051	1.2757	1.46395	0.00212651	0.0619341	0.0571617	0.0764136	0.0291196	0.0488481	2.09594	0.191932
InSilico_1_Mock2_2.sub0.25Gb	0.25Gb	InSilico1	0.00265923	0.162403	1.71305	0.04584	6.48491	0.0156388	0.20552	5.35176	0.267316	1.81157	0.0121565	0.00303912	12.9031	2.74888	0.141192	0.0907303	6.34004	0.121185	0.060909	0.133405	0.193427	0.16139	0.110421	1.09997	0.198682	1.0421	0.0323539	24.4876	0.167721	1.59927	0.0895906	0.376027	0.382549	0.130239	0.00303912	0.0793336	0.639924	1.27428	1.48391	0.00215271	0.0627451	0.0564136	0.0790804	0.0303912	0.0496389	2.10674	0.19463
InSilico_1_Mock2_3.sub0.5Gb	0.5Gb	InSilico1	0.00278709	0.161461	1.71039	0.0485524	6.50495	0.0195097	0.207068	5.39201	0.27323	1.79216	0.0131437	0.00392727	12.9078	2.74383	0.147431	0.0939694	6.32753	0.118642	0.0590674	0.136821	0.199911	0.159593	0.109045	1.09941	0.195065	1.03392	0.0313231	24.4338	0.17413	1.59935	0.093621	0.380533	0.381515	0.135744	0.00291378	0.0772785	0.641	1.26851	1.47019	0.00196363	0.0626146	0.0590357	0.0770251	0.0269525	0.0522263	2.11167	0.192626
InSilico_1_Mock2_4.sub0.75Gb	0.75Gb	InSilico1	0.00274514	0.159978	1.71837	0.0452526	6.50379	0.0188781	0.208082	5.39102	0.26706	1.80238	0.0128599	0.00325194	12.9335	2.74168	0.144226	0.0976637	6.30838	0.117408	0.0589572	0.135314	0.199445	0.157656	0.113628	1.09901	0.197524	1.03589	0.0315058	24.4146	0.17628	1.59592	0.0941584	0.380751	0.380477	0.135167	0.00316747	0.079039	0.638668	1.27499	1.47205	0.00211165	0.0614278	0.0596329	0.0767373	0.0295631	0.0517987	2.11401	0.190154
InSilico_1_Mock2_5.sub1Gb	1Gb	InSilico1	0.00269209	0.159372	1.71986	0.0468898	6.50975	0.0191297	0.205881	5.38388	0.266596	1.79988	0.0121302	0.00313549	12.9412	2.74962	0.147748	0.095965	6.32139	0.116884	0.05883	0.135618	0.199848	0.157265	0.113844	1.10045	0.197663	1.03375	0.0327485	24.4023	0.178185	1.59734	0.0957275	0.389846	0.379284	0.137186	0.00323051	0.0778489	0.643504	1.27432	1.46815	0.00232786	0.0627098	0.0582758	0.0755052	0.0282986	0.0507063	2.10559	0.191059
InSilico_1_Mock2_6.sub1.5Gb	1.5Gb	InSilico1	0.00285039	0.159242	1.71892	0.0449728	6.50067	0.0193721	0.206632	5.3953	0.268	1.80378	0.0119189	0.00349437	12.9401	2.7502	0.143765	0.0953931	6.33238	0.117732	0.0583908	0.137452	0.19977	0.155293	0.11126	1.0928	0.19711	1.03526	0.0325367	24.4158	0.17817	1.5964	0.0947491	0.382776	0.377824	0.136122	0.00300875	0.0800115	0.640578	1.2743	1.46501	0.00201639	0.0608717	0.0570289	0.0763693	0.0284722	0.0492695	2.10585	0.193066
InSilico_1_Mock2_7.sub2Gb	2Gb	InSilico1	0.00288986	0.159703	1.71575	0.0446068	6.49758	0.0191285	0.206661	5.39524	0.268512	1.80636	0.0118841	0.00357868	12.9372	2.75644	0.143622	0.0945421	6.33018	0.117788	0.0588424	0.137146	0.199654	0.155633	0.11295	1.09503	0.197754	1.03536	0.0320498	24.4102	0.179053	1.60124	0.0940829	0.381517	0.38341	0.136837	0.00277902	0.0797761	0.641471	1.27092	1.46457	0.00193977	0.0614314	0.0570293	0.0749623	0.0285978	0.0501253	2.10373	0.192394
InSilico_1_Mock2_8.sub5Gb	5Gb	InSilico1	0.00289457	0.158492	1.72256	0.0447613	6.50601	0.0194639	0.208843	5.4082	0.269521	1.80022	0.0122307	0.00362929	12.9239	2.75273	0.148541	0.0938169	6.31865	0.1185	0.0585786	0.138239	0.200048	0.154983	0.11248	1.09306	0.198509	1.03291	0.0320398	24.4227	0.177911	1.60293	0.0940164	0.37808	0.383061	0.135712	0.0029009	0.0798444	0.640969	1.2737	1.4619	0.00203	0.0607447	0.0575208	0.0760758	0.0294239	0.0490335	2.10007	0.191548
InSilico_1_Mock2_9.sub10Gb	10Gb	InSilico1	0.00296894	0.158795	1.72114	0.0448255	6.51518	0.0192625	0.208299	5.39943	0.268652	1.79968	0.0120373	0.00377174	12.9249	2.75448	0.148029	0.0931852	6.32616	0.117562	0.0592078	0.138961	0.198837	0.154722	0.112783	1.09373	0.198525	1.03385	0.0313394	24.4155	0.17781	1.60506	0.0942271	0.381066	0.382431	0.135715	0.00306395	0.0789469	0.639717	1.27446	1.46397	0.00204421	0.0612346	0.056953	0.0767903	0.0291067	0.0491023	2.09768	0.191656
InSilico_10_Mock2_1.sub0.1Gb	0.1Gb	InSilico10	0.0014258	0.15858	1.74232	0.0473681	6.51651	0.0218622	0.211651	5.33374	0.261871	1.80997	0.0152085	0.00396054	12.9636	2.71788	0.144481	0.0874487	6.32625	0.116123	0.0592497	0.13846	0.19977	0.162065	0.118183	1.11355	0.196601	1.03069	0.0245554	24.3721	0.180759	1.61923	0.105826	0.381479	0.393202	0.139886	0.00506949	0.078894	0.673609	1.26357	1.46239	0.00158422	0.0632102	0.0486354	0.0820624	0.0291496	0.0451502	2.09766	0.189948
InSilico_10_Mock2_10.sub20Gb	20Gb	InSilico10	0.00297765	0.159355	1.72348	0.0450148	6.51736	0.0195388	0.209432	5.39595	0.267537	1.79954	0.012278	0.00366091	12.9217	2.75202	0.148279	0.0923793	6.3223	0.11732	0.0591461	0.137605	0.19901	0.156543	0.11287	1.09382	0.198338	1.03058	0.0311945	24.4303	0.177757	1.60109	0.0948289	0.381089	0.383705	0.135439	0.00293965	0.0783239	0.641105	1.27716	1.46134	0.00217089	0.0612711	0.0562199	0.0772219	0.029634	0.0490921	2.09587	0.192065
InSilico_10_Mock2_2.sub0.25Gb	0.25Gb	InSilico10	0.00335793	0.161117	1.73193	0.0411188	6.4893	0.0198942	0.213387	5.36382	0.265467	1.81392	0.0128615	0.00380143	12.8764	2.74875	0.147939	0.0916145	6.37342	0.119302	0.0622168	0.135648	0.200779	0.15985	0.11626	1.11395	0.207241	1.02981	0.0266734	24.4338	0.185193	1.61713	0.0974433	0.38065	0.379383	0.136851	0.00373807	0.0753317	0.652389	1.27449	1.45696	0.000950358	0.0624068	0.0536635	0.0708967	0.0293344	0.0487217	2.07077	0.192859
InSilico_10_Mock2_3.sub0.5Gb	0.5Gb	InSilico10	0.00297736	0.161253	1.72234	0.0456424	6.48834	0.0196379	0.214212	5.35555	0.264574	1.80755	0.0116877	0.0035475	12.9031	2.75504	0.150262	0.0963209	6.37409	0.121724	0.0628414	0.139144	0.20075	0.158339	0.111493	1.09805	0.199135	1.03391	0.0265112	24.4426	0.181429	1.62764	0.0934069	0.37708	0.379075	0.139049	0.00316741	0.0757961	0.63988	1.26611	1.44804	0.00161538	0.0640133	0.0542894	0.0746875	0.0304071	0.0499184	2.08957	0.191977
InSilico_10_Mock2_4.sub0.75Gb	0.75Gb	InSilico10	0.00308339	0.161033	1.72868	0.0427873	6.49463	0.0203166	0.213345	5.37901	0.266206	1.80511	0.0122702	0.00329458	12.915	2.75199	0.151065	0.0934097	6.35431	0.121287	0.0605695	0.137802	0.198709	0.159681	0.112375	1.10698	0.195077	1.03553	0.0287853	24.4165	0.178921	1.61265	0.097718	0.375286	0.380186	0.137105	0.00318898	0.0753529	0.642992	1.27262	1.45128	0.00185848	0.0627237	0.0550575	0.0761765	0.0292711	0.0490385	2.08771	0.193725
InSilico_10_Mock2_5.sub1Gb	1Gb	InSilico10	0.00264484	0.161541	1.7292	0.0436636	6.4981	0.0199076	0.211809	5.36928	0.267366	1.80639	0.0120206	0.00327833	12.9344	2.75442	0.149758	0.0947708	6.34005	0.118764	0.0597227	0.138894	0.195338	0.159371	0.113649	1.10474	0.196938	1.03345	0.0289824	24.4162	0.180277	1.61655	0.0927119	0.378909	0.37685	0.138403	0.00323082	0.0749266	0.641841	1.27803	1.44681	0.00171044	0.0627476	0.0537679	0.0755601	0.0302652	0.0493492	2.08063	0.193105
InSilico_10_Mock2_6.sub1.5Gb	1.5Gb	InSilico10	0.00272409	0.161967	1.72637	0.0450003	6.51074	0.0192165	0.211656	5.37565	0.267415	1.80501	0.012459	0.00361101	12.9123	2.75428	0.149339	0.094224	6.32611	0.119184	0.0600145	0.137429	0.195871	0.158124	0.112258	1.10204	0.195945	1.0313	0.0299228	24.4322	0.178766	1.61175	0.094942	0.378702	0.381046	0.134969	0.00304085	0.0764541	0.643065	1.27768	1.45302	0.00173159	0.0634777	0.0551365	0.0771193	0.0297011	0.0495933	2.08939	0.193759
InSilico_10_Mock2_7.sub2Gb	2Gb	InSilico10	0.00264471	0.160678	1.72291	0.0451502	6.50954	0.0189723	0.211347	5.3853	0.267084	1.80878	0.0118933	0.00340487	12.9273	2.74851	0.151137	0.0935469	6.32213	0.117539	0.0606542	0.137224	0.196556	0.157566	0.111981	1.09955	0.196231	1.03014	0.0300816	24.4411	0.179587	1.60834	0.0959461	0.382486	0.378748	0.136131	0.00308814	0.0768076	0.64082	1.2772	1.45416	0.00188456	0.0623646	0.0554915	0.0764196	0.0296541	0.049434	2.09187	0.193278
InSilico_10_Mock2_8.sub5Gb	5Gb	InSilico10	0.00289138	0.158849	1.72397	0.0451885	6.51474	0.0192864	0.210311	5.39382	0.268091	1.7982	0.0120722	0.00358177	12.9279	2.74733	0.150184	0.0935345	6.32299	0.118303	0.0595409	0.136816	0.198128	0.1566	0.112042	1.0992	0.198809	1.03241	0.0302059	24.4335	0.177714	1.60302	0.0958368	0.38101	0.382337	0.13554	0.00300222	0.0769114	0.639721	1.27756	1.46195	0.00199515	0.0622328	0.0565704	0.0769557	0.0291355	0.0493245	2.095	0.192877
InSilico_10_Mock2_9.sub10Gb	10Gb	InSilico10	0.00285817	0.158791	1.72104	0.0448265	6.52288	0.0192946	0.20851	5.3936	0.267583	1.79725	0.0121911	0.00369424	12.9234	2.74831	0.149627	0.0928215	6.32665	0.117264	0.0585283	0.137361	0.198152	0.15646	0.112412	1.09408	0.19896	1.03217	0.030846	24.4342	0.17831	1.60359	0.0958285	0.382093	0.381588	0.136367	0.00308935	0.0771832	0.640285	1.27786	1.46135	0.00205218	0.061605	0.0569163	0.0769836	0.0293813	0.0492966	2.09246	0.193136
InSilico_2_Mock2_1.sub0.1Gb	0.1Gb	InSilico2	0.00348277	0.151501	1.73268	0.0457509	6.5188	0.0166223	0.202159	5.37629	0.269756	1.80107	0.00949846	0.00443262	12.9779	2.7582	0.153875	0.0960928	6.29622	0.121105	0.055566	0.146118	0.211499	0.154825	0.11509	1.10625	0.191236	1.04641	0.0318199	24.3911	0.172872	1.58403	0.0968843	0.396403	0.373448	0.132662	0.00221631	0.082795	0.644471	1.3176	1.45548	0.000791539	0.0622149	0.0615817	0.0794705	0.0294452	0.0459092	2.07019	0.192186
InSilico_2_Mock2_10.sub20Gb	20Gb	InSilico2	0.00290891	0.159476	1.7227	0.0452869	6.51932	0.0196443	0.208144	5.40113	0.267002	1.79532	0.0121685	0.00372601	12.9303	2.75594	0.148773	0.0928817	6.321	0.117367	0.0597412	0.138192	0.19881	0.156571	0.113444	1.09207	0.198299	1.03202	0.0316164	24.4138	0.1773	1.60272	0.0945508	0.381737	0.382796	0.135033	0.00293425	0.0791424	0.641795	1.27804	1.46217	0.00209024	0.0612455	0.0563548	0.076775	0.0292744	0.0492267	2.09865	0.19305
InSilico_2_Mock2_2.sub0.25Gb	0.25Gb	InSilico2	0.00380068	0.153041	1.72861	0.0457349	6.49676	0.0184333	0.20397	5.35624	0.267631	1.80729	0.0104519	0.0048142	12.9307	2.76886	0.15019	0.0960939	6.33048	0.122002	0.0616977	0.140942	0.207897	0.154751	0.111993	1.1148	0.193708	1.03911	0.031799	24.4512	0.175528	1.58343	0.094827	0.379435	0.373037	0.136001	0.00266048	0.0818414	0.638705	1.2871	1.45237	0.00145693	0.0628379	0.0585938	0.0813346	0.0304688	0.0471285	2.07042	0.188134
InSilico_2_Mock2_3.sub0.5Gb	0.5Gb	InSilico2	0.00275549	0.155479	1.73007	0.0470017	6.51899	0.0181482	0.204888	5.39319	0.270735	1.79306	0.0109903	0.00437078	12.941	2.76154	0.148765	0.0958087	6.32696	0.118328	0.0571685	0.136571	0.19849	0.157538	0.112088	1.1028	0.202259	1.0277	0.0298353	24.4311	0.179677	1.58045	0.0921664	0.386529	0.382063	0.134227	0.0029772	0.080701	0.644468	1.27129	1.46136	0.00186867	0.059734	0.0566934	0.0799409	0.0315139	0.0468433	2.08499	0.191808
InSilico_2_Mock2_4.sub0.75Gb	0.75Gb	InSilico2	0.00291414	0.156371	1.72606	0.0457183	6.52139	0.0192587	0.203716	5.39932	0.267278	1.8005	0.0112765	0.00441345	12.9438	2.75731	0.1486	0.0947308	6.32067	0.117199	0.0587474	0.137429	0.198436	0.159011	0.112004	1.09519	0.199344	1.01716	0.0289936	24.4346	0.177129	1.58861	0.0946252	0.38416	0.379324	0.134811	0.00327313	0.0799067	0.640351	1.28222	1.46037	0.00156266	0.0613448	0.0551153	0.0793999	0.0322456	0.0482101	2.09012	0.194192
InSilico_2_Mock2_5.sub1Gb	1Gb	InSilico2	0.0027397	0.158143	1.72568	0.0456881	6.50406	0.0194788	0.20429	5.39093	0.268634	1.79886	0.010943	0.00405413	12.9443	2.75318	0.148071	0.0968398	6.32362	0.119391	0.0584206	0.136003	0.199428	0.158824	0.112518	1.09297	0.199365	1.01689	0.0290915	24.4294	0.175547	1.5941	0.0960322	0.384002	0.379251	0.135069	0.0030406	0.0801799	0.639412	1.2824	1.46275	0.00193205	0.0615879	0.0555067	0.0785804	0.0287906	0.0475568	2.09359	0.193838
InSilico_2_Mock2_6.sub1.5Gb	1.5Gb	InSilico2	0.00288214	0.159542	1.72566	0.0448895	6.51371	0.0186019	0.20857	5.39244	0.267901	1.80132	0.0113491	0.00407511	12.9366	2.75439	0.150895	0.0953639	6.31874	0.118748	0.0594375	0.136263	0.200134	0.157219	0.113554	1.09064	0.196703	1.02027	0.0303416	24.4306	0.176528	1.59905	0.0938331	0.378077	0.380358	0.133011	0.00300882	0.078884	0.636467	1.27567	1.46939	0.002027	0.0620768	0.0555524	0.0774799	0.029402	0.0486902	2.0899	0.194022
InSilico_2_Mock2_7.sub2Gb	2Gb	InSilico2	0.0028584	0.160435	1.72861	0.0453861	6.51276	0.0193516	0.207159	5.39854	0.270487	1.79687	0.0116791	0.00379273	12.9438	2.75228	0.149635	0.0955546	6.30952	0.1174	0.0590763	0.136546	0.20164	0.157157	0.113164	1.09054	0.195654	1.02331	0.0300568	24.4436	0.176532	1.59749	0.0943036	0.384087	0.377872	0.138557	0.00306427	0.0793069	0.640251	1.27737	1.46669	0.0021537	0.0620931	0.0568514	0.0779054	0.0298034	0.0487037	2.09049	0.194213
InSilico_2_Mock2_8.sub5Gb	5Gb	InSilico2	0.00285032	0.160495	1.72973	0.0459978	6.52853	0.0195912	0.207763	5.40998	0.268468	1.79814	0.0118446	0.00374341	12.9326	2.75616	0.149977	0.0940319	6.32192	0.118003	0.0594164	0.136023	0.200323	0.155808	0.113287	1.09246	0.196425	1.03032	0.0311128	24.4171	0.177305	1.59803	0.0943138	0.38001	0.382066	0.135064	0.00297383	0.0792356	0.641926	1.27346	1.46056	0.00203006	0.0607181	0.0569366	0.0767843	0.0298428	0.0493675	2.09126	0.19277
InSilico_2_Mock2_9.sub10Gb	10Gb	InSilico2	0.00286303	0.159976	1.72462	0.0450373	6.52383	0.019517	0.20801	5.40233	0.267261	1.79665	0.0120839	0.00375139	12.9266	2.75619	0.148613	0.093411	6.32255	0.117706	0.0597039	0.137669	0.199007	0.156301	0.114127	1.0912	0.197942	1.03332	0.0316089	24.4267	0.176423	1.59983	0.094681	0.381719	0.38292	0.135516	0.00295487	0.0790516	0.642918	1.27604	1.46206	0.00207284	0.0610341	0.0564054	0.0771022	0.0293603	0.0491244	2.09683	0.193368
InSilico_3_Mock2_1.sub0.1Gb	0.1Gb	InSilico3	0.00316479	0.159031	1.76927	0.0492124	6.53465	0.0242106	0.206977	5.4428	0.275336	1.77481	0.0113932	0.0060131	12.8569	2.72314	0.154916	0.0906712	6.27372	0.121528	0.0609222	0.131022	0.205711	0.159189	0.125009	1.09011	0.195109	1.05166	0.0299072	24.4614	0.177386	1.59442	0.0992161	0.371704	0.39544	0.12849	0.00253183	0.0871899	0.656219	1.23901	1.44884	0.00174063	0.0566497	0.0599727	0.0748472	0.0338632	0.0577574	2.06708	0.190837
InSilico_3_Mock2_10.sub20Gb	20Gb	InSilico3	0.00293324	0.159505	1.7216	0.04538	6.5187	0.0195019	0.209911	5.39688	0.267453	1.79849	0.0123045	0.00381518	12.9334	2.75088	0.147197	0.0922627	6.32391	0.117892	0.0586718	0.137342	0.200187	0.156053	0.113384	1.09121	0.198426	1.03245	0.0317415	24.4132	0.17779	1.60299	0.0950978	0.382366	0.383104	0.134801	0.00304803	0.0786305	0.640215	1.2749	1.46274	0.00202991	0.0608474	0.056573	0.0767985	0.0295097	0.0492593	2.09573	0.191898
InSilico_3_Mock2_2.sub0.25Gb	0.25Gb	InSilico3	0.00246899	0.161941	1.72747	0.0479238	6.52972	0.0196886	0.215245	5.41095	0.272729	1.77831	0.013801	0.00443152	12.9316	2.74071	0.158142	0.0870478	6.33797	0.120917	0.0586227	0.137441	0.199609	0.16289	0.115726	1.09598	0.196253	1.03913	0.0323501	24.4432	0.185554	1.59263	0.0950878	0.375983	0.394342	0.13149	0.00234238	0.079894	0.64447	1.25089	1.44816	0.00183592	0.0574832	0.0548243	0.0753992	0.0278553	0.0526085	2.0806	0.19562
InSilico_3_Mock2_3.sub0.5Gb	0.5Gb	InSilico3	0.00307123	0.159387	1.72096	0.0452452	6.54257	0.0191239	0.208115	5.41635	0.278975	1.79075	0.0136464	0.00395777	12.9221	2.75391	0.148844	0.0897939	6.34462	0.121519	0.0609496	0.137319	0.201498	0.159577	0.113889	1.08582	0.2002	1.02722	0.032802	24.4017	0.178448	1.59846	0.0948598	0.381244	0.377508	0.137477	0.00275461	0.079757	0.647333	1.27238	1.4518	0.00174142	0.0592715	0.0550605	0.0762741	0.0307123	0.0495513	2.07982	0.193836
InSilico_3_Mock2_4.sub0.75Gb	0.75Gb	InSilico3	0.00295581	0.161873	1.72564	0.0467862	6.53709	0.0196139	0.209081	5.42421	0.274996	1.79131	0.0135967	0.00428592	12.9358	2.75638	0.144455	0.0924746	6.32322	0.118612	0.0631065	0.138902	0.199876	0.155919	0.113609	1.09454	0.196857	1.03122	0.0325772	24.4032	0.175406	1.59715	0.0945648	0.38947	0.378555	0.135988	0.0024491	0.0785823	0.641917	1.27017	1.45753	0.00168903	0.0599185	0.0556748	0.0730296	0.0293047	0.0485175	2.08714	0.190143
InSilico_3_Mock2_5.sub1Gb	1Gb	InSilico3	0.00299287	0.15981	1.72191	0.0441805	6.52099	0.018939	0.209944	5.4091	0.273143	1.78532	0.0134758	0.00406967	12.9358	2.75502	0.1492	0.0904195	6.32045	0.119066	0.0613143	0.137878	0.199857	0.156595	0.113761	1.09555	0.197466	1.03458	0.0322248	24.4118	0.176373	1.60139	0.094125	0.384497	0.381124	0.131702	0.00264449	0.0776404	0.640522	1.27202	1.46008	0.00204275	0.0599841	0.0557561	0.0748218	0.0309738	0.0486935	2.093	0.19072
InSilico_3_Mock2_6.sub1.5Gb	1.5Gb	InSilico3	0.00282904	0.160696	1.72363	0.0460458	6.5219	0.0189271	0.208958	5.40211	0.270469	1.79543	0.013079	0.00393744	12.9282	2.75748	0.149179	0.0902021	6.32544	0.120002	0.059241	0.137842	0.1995	0.156853	0.112877	1.09601	0.200218	1.03647	0.0314573	24.3903	0.174978	1.60603	0.0945618	0.38456	0.379324	0.133693	0.00253347	0.0789176	0.641802	1.27367	1.46133	0.001974	0.0611833	0.0563592	0.0759197	0.0296944	0.0487693	2.09181	0.190591
InSilico_3_Mock2_7.sub2Gb	2Gb	InSilico3	0.00297684	0.160433	1.73007	0.0456501	6.5272	0.0189298	0.207753	5.40119	0.268794	1.79628	0.0132216	0.00370521	12.9213	2.75345	0.145992	0.0921474	6.31827	0.118337	0.0593705	0.137014	0.198166	0.15683	0.112771	1.09498	0.198466	1.03143	0.0319377	24.4037	0.175586	1.60645	0.0933745	0.384067	0.379681	0.136277	0.00247806	0.0790604	0.641968	1.27557	1.45727	0.00202678	0.0617931	0.0570745	0.076899	0.0292617	0.0476927	2.09189	0.190977
InSilico_3_Mock2_8.sub5Gb	5Gb	InSilico3	0.00286292	0.159744	1.72364	0.0454869	6.52656	0.0190049	0.209867	5.40332	0.268066	1.80131	0.0125063	0.00392385	12.9262	2.75337	0.145955	0.0910086	6.3188	0.117209	0.0587944	0.136714	0.200237	0.156878	0.114368	1.09115	0.198451	1.03296	0.0313623	24.4117	0.176564	1.60055	0.0946855	0.38322	0.384227	0.134342	0.00280908	0.0779133	0.640984	1.27764	1.45924	0.00202685	0.0607548	0.0569417	0.0770044	0.0294051	0.0490465	2.09313	0.19199
InSilico_3_Mock2_9.sub10Gb	10Gb	InSilico3	0.00295466	0.159528	1.72015	0.0450815	6.51917	0.0193288	0.209442	5.39835	0.267517	1.79843	0.0123966	0.00382712	12.9334	2.74986	0.147821	0.0922689	6.31953	0.117687	0.0585643	0.137086	0.200733	0.155577	0.113822	1.08842	0.198679	1.03445	0.0317301	24.4111	0.177199	1.60659	0.0948514	0.380707	0.384243	0.135251	0.00299899	0.0788763	0.641469	1.27678	1.45853	0.00203311	0.0607605	0.0568162	0.0761972	0.0292156	0.0494375	2.09813	0.19122
InSilico_4_Mock2_1.sub0.1Gb	0.1Gb	InSilico4	0.00190025	0.147903	1.71703	0.0432306	6.56234	0.0186858	0.22027	5.46068	0.255742	1.75329	0.00807605	0.00316708	12.8859	2.7704	0.149328	0.0992879	6.2659	0.116232	0.061283	0.145527	0.209185	0.166905	0.113223	1.10579	0.198576	1.05986	0.0294538	24.3331	0.173556	1.60302	0.103247	0.386225	0.395251	0.138718	0.00221695	0.0717343	0.636266	1.25036	1.48029	0.00221695	0.061758	0.056374	0.0888365	0.0261284	0.0497231	2.16454	0.196676
InSilico_4_Mock2_10.sub20Gb	20Gb	InSilico4	0.00289051	0.159488	1.72208	0.0449894	6.51642	0.0197736	0.207854	5.39562	0.267584	1.79593	0.012216	0.00371468	12.9258	2.75204	0.147327	0.0928368	6.32666	0.117314	0.0596604	0.138478	0.199396	0.155928	0.112656	1.09504	0.19765	1.03345	0.0314259	24.416	0.17736	1.60314	0.0952578	0.383242	0.383088	0.135198	0.00291268	0.0781293	0.640624	1.27752	1.46162	0.00205922	0.0609311	0.0562118	0.0764683	0.0293841	0.0488386	2.09728	0.192323
InSilico_4_Mock2_2.sub0.25Gb	0.25Gb	InSilico4	0.00209071	0.15845	1.71172	0.0445384	6.52548	0.0214773	0.220285	5.37838	0.258551	1.78008	0.0117206	0.00304103	12.9684	2.77957	0.15731	0.0928148	6.27751	0.116383	0.0622144	0.144702	0.205333	0.163899	0.116446	1.10738	0.193232	1.05087	0.0290165	24.3715	0.169094	1.61865	0.0982633	0.385134	0.387288	0.13843	0.00335781	0.0760891	0.653125	1.26938	1.45368	0.00259755	0.054992	0.0573995	0.0822979	0.0295867	0.0478329	2.10636	0.186453
InSilico_4_Mock2_3.sub0.5Gb	0.5Gb	InSilico4	0.00250164	0.159725	1.72239	0.0440478	6.53665	0.0203931	0.218434	5.3744	0.266567	1.78316	0.0118115	0.00341996	12.9395	2.76643	0.147755	0.0966455	6.30872	0.118939	0.0634592	0.140187	0.205514	0.160421	0.111655	1.09356	0.193988	1.03976	0.0316346	24.4014	0.167831	1.61033	0.0942389	0.386424	0.383035	0.142118	0.00322996	0.0756824	0.647607	1.27146	1.45902	0.00167831	0.0607043	0.0564293	0.0774241	0.0284047	0.0490194	2.10761	0.194051
InSilico_4_Mock2_4.sub0.75Gb	0.75Gb	InSilico4	0.0025757	0.159693	1.71544	0.0435546	6.52794	0.0198666	0.212769	5.37404	0.271546	1.78952	0.0125407	0.00384243	12.9554	2.7637	0.148757	0.094583	6.30778	0.118208	0.0608033	0.141178	0.204578	0.158595	0.111705	1.10022	0.195837	1.036	0.0304017	24.3931	0.16951	1.61883	0.0929151	0.376453	0.384286	0.138665	0.00352575	0.076152	0.642531	1.27879	1.46441	0.00198455	0.0584177	0.0548075	0.0784743	0.0282904	0.048706	2.10266	0.193304
InSilico_4_Mock2_5.sub1Gb	1Gb	InSilico4	0.00275544	0.15915	1.70885	0.0441662	6.53652	0.0200957	0.211662	5.38934	0.269621	1.78617	0.0122094	0.00348389	12.9512	2.7549	0.148303	0.0931465	6.30514	0.118246	0.0617123	0.13915	0.204029	0.157393	0.114066	1.09811	0.192675	1.03467	0.0305632	24.3892	0.172452	1.61128	0.0936216	0.379633	0.385176	0.135286	0.00308799	0.0761705	0.636649	1.28044	1.46737	0.00221702	0.0597804	0.0563757	0.0787992	0.0295972	0.0495504	2.09919	0.191551
InSilico_4_Mock2_6.sub1.5Gb	1.5Gb	InSilico4	0.00258627	0.159874	1.71699	0.0441777	6.54411	0.020384	0.210607	5.38443	0.26722	1.78933	0.0123297	0.00332521	12.9528	2.75693	0.148368	0.0926835	6.3034	0.118409	0.0613633	0.138191	0.201117	0.157066	0.111579	1.0973	0.195733	1.02879	0.0309297	24.3928	0.174061	1.60545	0.0944253	0.381301	0.38223	0.137294	0.00300852	0.0758675	0.640034	1.27866	1.46894	0.00196345	0.060846	0.0554201	0.0769442	0.0299691	0.0487591	2.09698	0.191996
InSilico_4_Mock2_7.sub2Gb	2Gb	InSilico4	0.00262833	0.160748	1.72303	0.0437792	6.52843	0.0204646	0.210211	5.39149	0.266982	1.79374	0.0122471	0.003325	12.9336	2.75418	0.149506	0.0930446	6.31066	0.117515	0.0602221	0.138043	0.200426	0.157478	0.112195	1.093	0.196626	1.02769	0.0296559	24.4167	0.174373	1.60416	0.0944459	0.384101	0.383143	0.138217	0.00317459	0.0752796	0.63829	1.27929	1.4668	0.00198708	0.0610534	0.0562638	0.0773221	0.0293629	0.0481175	2.09597	0.190942
InSilico_4_Mock2_8.sub5Gb	5Gb	InSilico4	0.00277087	0.161205	1.72296	0.0437323	6.52401	0.0203113	0.209551	5.3991	0.266735	1.7985	0.0122488	0.00335671	12.9299	2.74987	0.14589	0.0935224	6.31976	0.117108	0.0600281	0.137622	0.199268	0.155615	0.112336	1.0941	0.197862	1.02974	0.0312934	24.4221	0.174793	1.60025	0.0965846	0.382805	0.384926	0.135741	0.00294187	0.0776636	0.639511	1.27992	1.4615	0.00203303	0.0607248	0.0563231	0.0771379	0.0289691	0.048324	2.09928	0.192061
InSilico_4_Mock2_9.sub10Gb	10Gb	InSilico4	0.00289286	0.159859	1.72367	0.045361	6.51647	0.0200616	0.208305	5.3956	0.266513	1.79983	0.0123315	0.00374155	12.9264	2.74954	0.148144	0.0931588	6.32187	0.117679	0.059982	0.13712	0.199453	0.155503	0.112364	1.09395	0.196896	1.03124	0.0314699	24.424	0.176236	1.59906	0.0959139	0.381786	0.383649	0.136517	0.00291344	0.0783161	0.63986	1.27784	1.46131	0.0021645	0.0611015	0.0563782	0.07631	0.0292025	0.0488175	2.09667	0.191837
InSilico_5_Mock2_1.sub0.1Gb	0.1Gb	InSilico5	0.000950519	0.156519	1.75656	0.0413476	6.50535	0.0172678	0.20959	5.39562	0.273116	1.82484	0.00744573	0.00364366	13.0597	2.75556	0.163648	0.092834	6.35771	0.117072	0.0582985	0.137825	0.200243	0.147647	0.114379	1.09627	0.204203	1.03258	0.0307334	24.3403	0.178222	1.59988	0.0934677	0.380208	0.396525	0.130221	0.00126736	0.0788931	0.629402	1.29223	1.45049	0.00285156	0.0597243	0.0535459	0.0754078	0.0253472	0.046417	2.05281	0.181074
InSilico_5_Mock2_10.sub20Gb	20Gb	InSilico5	0.00299425	0.159185	1.72418	0.0452526	6.51448	0.0195964	0.209353	5.39831	0.266804	1.79863	0.0123222	0.0036585	12.9304	2.75246	0.147975	0.0921972	6.32509	0.117582	0.0591464	0.137845	0.198776	0.156566	0.11349	1.09317	0.1978	1.03252	0.0314792	24.4208	0.177167	1.60211	0.0944836	0.381253	0.383267	0.134699	0.00288975	0.0786011	0.639798	1.27583	1.45978	0.00222946	0.0604931	0.0565907	0.0767643	0.0295593	0.0493197	2.09737	0.191087
InSilico_5_Mock2_2.sub0.25Gb	0.25Gb	InSilico5	0.00291382	0.153672	1.7177	0.0443407	6.50738	0.0184331	0.204664	5.41432	0.267121	1.80055	0.00994499	0.00437073	12.9751	2.78035	0.150442	0.0924187	6.33832	0.119973	0.0558693	0.13771	0.199407	0.150315	0.116363	1.08901	0.204411	1.03225	0.0286948	24.4023	0.176603	1.59006	0.0921654	0.387791	0.384878	0.133972	0.00285047	0.0765194	0.634643	1.29133	1.4457	0.00272379	0.0625838	0.0565028	0.0776596	0.0272379	0.0473179	2.07185	0.189018
InSilico_5_Mock2_3.sub0.5Gb	0.5Gb	InSilico5	0.0028504	0.15503	1.71188	0.0452896	6.51106	0.0196361	0.20697	5.41249	0.266987	1.7852	0.0116866	0.00440228	12.9624	2.7615	0.153731	0.0923845	6.33079	0.118165	0.057578	0.13381	0.195727	0.153573	0.114586	1.07884	0.198958	1.04115	0.0291057	24.4082	0.176915	1.6011	0.0961534	0.380971	0.382333	0.136566	0.00275538	0.078956	0.642353	1.29357	1.45348	0.002407	0.0609351	0.0560261	0.0760739	0.0281239	0.04795	2.07943	0.18914
InSilico_5_Mock2_4.sub0.75Gb	0.75Gb	InSilico5	0.0031246	0.158996	1.7237	0.0460879	6.51027	0.0186632	0.207723	5.41033	0.266921	1.78782	0.011485	0.00407465	12.9391	2.75286	0.148609	0.0911835	6.31241	0.11599	0.0580374	0.136511	0.194886	0.15452	0.113858	1.08932	0.199742	1.03602	0.0305704	24.4286	0.175717	1.59509	0.0966515	0.381349	0.390195	0.137187	0.0029557	0.0789595	0.64219	1.2852	1.45275	0.00223789	0.0615209	0.0574462	0.073977	0.0296837	0.0487902	2.09397	0.189334
InSilico_5_Mock2_5.sub1Gb	1Gb	InSilico5	0.00340443	0.159692	1.72486	0.0459044	6.50271	0.0193815	0.210283	5.41133	0.265245	1.79654	0.0119551	0.00368945	12.9326	2.74983	0.1516	0.0918246	6.30341	0.114975	0.0591896	0.136431	0.196428	0.154719	0.114167	1.08712	0.198455	1.03846	0.0312099	24.435	0.177458	1.59912	0.0956407	0.386886	0.380663	0.138679	0.00294523	0.079822	0.640302	1.28071	1.45526	0.00212183	0.0605038	0.0560227	0.0755625	0.0297848	0.0488654	2.0936	0.190284
InSilico_5_Mock2_6.sub1.5Gb	1.5Gb	InSilico5	0.00315613	0.160688	1.72872	0.0468986	6.50116	0.0197707	0.207608	5.40832	0.268334	1.7907	0.0120967	0.00365224	12.928	2.75225	0.148074	0.0934911	6.31629	0.115521	0.0597342	0.138173	0.194508	0.154186	0.114539	1.09366	0.198361	1.03715	0.0304529	24.4174	0.17839	1.59998	0.097175	0.38053	0.384573	0.135576	0.00296613	0.0791777	0.638182	1.27988	1.45709	0.00247001	0.060642	0.0575809	0.0770243	0.0303474	0.0485558	2.096	0.190138
InSilico_5_Mock2_7.sub2Gb	2Gb	InSilico5	0.00293702	0.1597	1.72592	0.0469132	6.50752	0.0199337	0.208299	5.41151	0.267411	1.79359	0.0121914	0.00368117	12.9261	2.75513	0.147975	0.092243	6.31723	0.117425	0.0589225	0.139299	0.19568	0.154158	0.114378	1.09141	0.197604	1.03824	0.0312543	24.4238	0.179546	1.60384	0.0944438	0.385201	0.381623	0.137304	0.00304785	0.0787375	0.635457	1.27823	1.45807	0.00204246	0.0603	0.0567613	0.0752067	0.0308743	0.0489398	2.09778	0.191429
InSilico_5_Mock2_8.sub5Gb	5Gb	InSilico5	0.00290407	0.159049	1.72393	0.0453694	6.50633	0.0201638	0.210078	5.39486	0.268543	1.79308	0.012484	0.00357863	12.9308	2.75243	0.150749	0.0919485	6.31944	0.117702	0.0590157	0.138398	0.199798	0.156424	0.113436	1.0935	0.195884	1.03529	0.0314001	24.4258	0.179223	1.60453	0.0946499	0.382479	0.383413	0.1343	0.00316376	0.0777164	0.63989	1.27419	1.45827	0.00214718	0.0609982	0.0572453	0.0772223	0.0298166	0.0493597	2.09898	0.190874
InSilico_5_Mock2_9.sub10Gb	10Gb	InSilico5	0.00297042	0.159837	1.72249	0.0451516	6.51242	0.0198841	0.209513	5.398	0.268245	1.79772	0.0124406	0.00354519	12.9329	2.75421	0.148722	0.0925865	6.32501	0.11759	0.0593926	0.137539	0.199832	0.156688	0.113071	1.09459	0.196591	1.03497	0.0318148	24.4185	0.178328	1.60368	0.0940321	0.381346	0.383192	0.135116	0.00293717	0.0785562	0.639663	1.27568	1.45745	0.00217081	0.0608303	0.0566866	0.0769902	0.0293289	0.0488963	2.09533	0.190745
InSilico_6_Mock2_1.sub0.1Gb	0.1Gb	InSilico6	0.00364027	0.162388	1.73577	0.0481148	6.53523	0.0178848	0.195308	5.37541	0.262416	1.81887	0.0126618	0.00411508	12.9513	2.73226	0.154316	0.0955965	6.23593	0.125035	0.0631507	0.140071	0.210661	0.15669	0.12092	1.08543	0.206387	1.04871	0.0288056	24.3311	0.182172	1.56152	0.0906901	0.38935	0.390458	0.135798	0.00316545	0.081352	0.663636	1.25368	1.44392	0.00395681	0.0565033	0.0446328	0.0843592	0.0330789	0.0519134	2.09015	0.198315
InSilico_6_Mock2_10.sub20Gb	20Gb	InSilico6	0.00306785	0.159278	1.72296	0.0447312	6.51707	0.0196794	0.208737	5.39404	0.266978	1.79717	0.012292	0.00371704	12.9245	2.75254	0.147989	0.0923038	6.32433	0.118451	0.0592233	0.137691	0.19882	0.156177	0.112435	1.0939	0.197246	1.03167	0.0317623	24.4239	0.177928	1.60056	0.0947826	0.3814	0.383087	0.135348	0.00307814	0.0781252	0.641595	1.2779	1.46308	0.00204497	0.0611891	0.0562932	0.0764618	0.0291252	0.049141	2.09592	0.192108
InSilico_6_Mock2_2.sub0.25Gb	0.25Gb	InSilico6	0.00367232	0.164052	1.73581	0.0429915	6.52046	0.0188681	0.197546	5.39654	0.270612	1.78779	0.0131064	0.0039889	12.9176	2.7419	0.152908	0.0937075	6.28208	0.118084	0.0604034	0.139548	0.208246	0.156517	0.113969	1.08682	0.205017	1.04838	0.0295685	24.3251	0.185642	1.58505	0.0944673	0.398384	0.378313	0.135939	0.00284922	0.0793981	0.648925	1.27119	1.46184	0.00373564	0.0609732	0.0558446	0.082184	0.0281756	0.0485633	2.07758	0.184186
InSilico_6_Mock2_3.sub0.5Gb	0.5Gb	InSilico6	0.00304021	0.160656	1.72836	0.0426896	6.5475	0.019508	0.199989	5.40128	0.269375	1.78429	0.0132692	0.00357858	12.892	2.76184	0.148875	0.0906679	6.31214	0.115053	0.0611842	0.141148	0.203282	0.157679	0.112013	1.09707	0.197582	1.04209	0.0312888	24.3586	0.179911	1.59513	0.0946898	0.391015	0.383763	0.133072	0.00342024	0.0766069	0.641041	1.27233	1.47422	0.00247017	0.0604241	0.0573523	0.0761636	0.0295154	0.0493401	2.07687	0.189886
InSilico_6_Mock2_4.sub0.75Gb	0.75Gb	InSilico6	0.00301928	0.161183	1.72207	0.0430723	6.52626	0.0194881	0.201659	5.39356	0.270089	1.79405	0.0126683	0.00377938	12.9276	2.7543	0.148452	0.0928799	6.30205	0.116042	0.0630249	0.142476	0.200983	0.155736	0.114585	1.09663	0.19239	1.04043	0.0314597	24.3771	0.178032	1.59587	0.0977783	0.390311	0.38423	0.132933	0.00331488	0.0782902	0.639835	1.26814	1.47502	0.00253366	0.0622437	0.0566063	0.0770234	0.0285671	0.0488153	2.0771	0.191228
InSilico_6_Mock2_5.sub1Gb	1Gb	InSilico6	0.00292982	0.159224	1.72548	0.0436464	6.52804	0.0190834	0.206101	5.39563	0.27146	1.8027	0.0130179	0.00342077	12.9336	2.75356	0.146539	0.0925032	6.31537	0.117161	0.0595467	0.140251	0.201477	0.157276	0.11108	1.09586	0.195079	1.03982	0.0322281	24.3601	0.175172	1.59682	0.0962249	0.383047	0.386737	0.132571	0.00327824	0.0773157	0.643262	1.26513	1.47147	0.00231219	0.0610353	0.0553657	0.0785668	0.0281263	0.0493794	2.072	0.189678
InSilico_6_Mock2_6.sub1.5Gb	1.5Gb	InSilico6	0.00293486	0.159781	1.72144	0.0446141	6.51851	0.0193089	0.20638	5.39292	0.270556	1.80028	0.0128691	0.00333603	12.9323	2.748	0.147735	0.0937467	6.32168	0.115695	0.0601119	0.139353	0.197702	0.155305	0.113235	1.09098	0.19728	1.04173	0.0322201	24.3941	0.176113	1.59837	0.0966815	0.386103	0.381437	0.134708	0.00304043	0.0768026	0.640644	1.27188	1.47223	0.00236478	0.0620755	0.0566492	0.0765703	0.0292747	0.0494598	2.07673	0.190945
InSilico_6_Mock2_7.sub2Gb	2Gb	InSilico6	0.00309592	0.159325	1.72435	0.0433032	6.5094	0.0193673	0.207244	5.38895	0.268854	1.79779	0.0127321	0.00345222	12.929	2.74574	0.147488	0.0919115	6.31885	0.115745	0.0601685	0.138604	0.197632	0.155453	0.1131	1.08907	0.195692	1.03836	0.0317114	24.4059	0.177639	1.60008	0.0955221	0.385422	0.385929	0.133892	0.00307216	0.0774929	0.640831	1.2727	1.47218	0.00250207	0.0608177	0.0561936	0.0769545	0.0282512	0.0499226	2.07989	0.191345
InSilico_6_Mock2_8.sub5Gb	5Gb	InSilico6	0.00321431	0.158458	1.72222	0.0449053	6.51501	0.0197165	0.208569	5.39004	0.268159	1.80004	0.012322	0.00361649	12.93	2.7484	0.148672	0.0917171	6.32549	0.118027	0.0585258	0.138874	0.20024	0.155956	0.112596	1.09122	0.197457	1.03507	0.0317409	24.4191	0.178693	1.59799	0.0956312	0.382332	0.380587	0.133874	0.00304964	0.0765797	0.641266	1.27705	1.4668	0.00211226	0.060638	0.0563597	0.0765607	0.0287704	0.0495985	2.09254	0.190629
InSilico_6_Mock2_9.sub10Gb	10Gb	InSilico6	0.003075	0.159065	1.72415	0.0447537	6.51635	0.01994	0.208878	5.39275	0.267368	1.79991	0.012262	0.00367195	12.9221	2.75067	0.14862	0.0916372	6.32541	0.118	0.0591898	0.137483	0.199158	0.156318	0.113138	1.09369	0.197886	1.03412	0.031833	24.4167	0.178261	1.59829	0.0949734	0.381172	0.384449	0.135373	0.00304491	0.077825	0.641281	1.27722	1.46399	0.00213128	0.0615981	0.0558155	0.0771093	0.0291365	0.0494217	2.09374	0.191598
InSilico_7_Mock2_1.sub0.1Gb	0.1Gb	InSilico7	0.00459251	0.16248	1.76463	0.0451333	6.4729	0.0194786	0.205554	5.41884	0.280618	1.77303	0.0120355	0.00475087	12.9189	2.79684	0.139992	0.0939089	6.37868	0.10737	0.0555852	0.153612	0.210305	0.152978	0.126373	1.08858	0.195736	1.0132	0.0285052	24.3851	0.179266	1.59186	0.0820317	0.380703	0.376744	0.146644	0.00190035	0.0712631	0.637884	1.29081	1.48401	0.00205871	0.0582774	0.0584357	0.0777559	0.0251796	0.0516261	2.06045	0.191777
InSilico_7_Mock2_10.sub20Gb	20Gb	InSilico7	0.00300697	0.159339	1.72309	0.0447618	6.51914	0.0194471	0.208205	5.39962	0.265834	1.79912	0.0123755	0.00372823	12.9226	2.75484	0.1494	0.0927981	6.33131	0.117695	0.0592709	0.137264	0.198218	0.156394	0.112337	1.09225	0.197922	1.03189	0.0314489	24.4198	0.177802	1.59845	0.0954987	0.3826	0.383953	0.134824	0.00308852	0.0786104	0.641135	1.27777	1.46004	0.00199911	0.0607388	0.0565909	0.0765978	0.029263	0.0489603	2.09326	0.191617
InSilico_7_Mock2_2.sub0.25Gb	0.25Gb	InSilico7	0.00341944	0.153685	1.74632	0.0438195	6.50631	0.0206433	0.203963	5.45616	0.275961	1.78431	0.0104483	0.00506584	12.8746	2.74746	0.152925	0.0899819	6.33667	0.116388	0.0587637	0.133865	0.20276	0.157611	0.119047	1.10708	0.204786	1.0314	0.030775	24.4574	0.169642	1.58979	0.0927681	0.371389	0.386713	0.139057	0.00265956	0.077064	0.642348	1.28482	1.46472	0.00227963	0.0661092	0.056674	0.0742778	0.0248859	0.0496452	2.07839	0.189146
InSilico_7_Mock2_3.sub0.5Gb	0.5Gb	InSilico7	0.00329281	0.151216	1.72759	0.0464793	6.53171	0.0199785	0.203838	5.42444	0.269979	1.77549	0.0122847	0.00465427	12.8946	2.75624	0.149918	0.0894126	6.33104	0.1187	0.0610754	0.133422	0.203616	0.162804	0.115565	1.10404	0.202761	1.02748	0.0313767	24.421	0.176735	1.59686	0.0946684	0.377724	0.380415	0.138108	0.00256459	0.0744049	0.642605	1.28499	1.47287	0.00218466	0.061487	0.0567061	0.0816554	0.0274823	0.048854	2.08011	0.190888
InSilico_7_Mock2_4.sub0.75Gb	0.75Gb	InSilico7	0.00327203	0.156192	1.72478	0.0458718	6.5254	0.0200755	0.207341	5.40596	0.267103	1.77762	0.0119904	0.00487638	12.8977	2.76727	0.149711	0.0916168	6.34153	0.11754	0.0607331	0.137024	0.202317	0.163433	0.117096	1.09902	0.20124	1.02714	0.0333325	24.3994	0.179793	1.59711	0.0962188	0.383503	0.379112	0.134702	0.00280761	0.0768822	0.644674	1.28255	1.46581	0.00225876	0.062253	0.0569755	0.0805553	0.0279706	0.0485316	2.08202	0.194359
InSilico_7_Mock2_5.sub1Gb	1Gb	InSilico7	0.00305557	0.15794	1.72589	0.0452161	6.51321	0.01941	0.206734	5.40048	0.267877	1.78248	0.0124281	0.00459127	12.9028	2.7702	0.150119	0.0923479	6.33183	0.118407	0.0610165	0.13568	0.201034	0.162499	0.114782	1.09757	0.198739	1.02594	0.0326772	24.4164	0.179582	1.59504	0.0935195	0.381677	0.382057	0.137707	0.00283393	0.0776084	0.644599	1.28136	1.46118	0.00185234	0.0608581	0.0567735	0.0764051	0.0266136	0.0497441	2.081	0.193657
InSilico_7_Mock2_6.sub1.5Gb	1.5Gb	InSilico7	0.0031349	0.158254	1.72284	0.0451658	6.51751	0.0193266	0.207368	5.39507	0.263469	1.78424	0.0123496	0.00429597	12.9044	2.77083	0.152724	0.0924215	6.33992	0.116962	0.0591515	0.136363	0.198628	0.160344	0.114007	1.09509	0.196602	1.03109	0.0319295	24.4068	0.179924	1.59965	0.0935087	0.382574	0.382827	0.134896	0.00270214	0.0775914	0.64181	1.27862	1.46236	0.00185772	0.0612414	0.0557105	0.0767154	0.0284463	0.0495251	2.07743	0.193731
InSilico_7_Mock2_7.sub2Gb	2Gb	InSilico7	0.00323003	0.15801	1.72225	0.0454579	6.51959	0.0192219	0.208575	5.39006	0.26339	1.79204	0.0123739	0.00416421	12.9041	2.771	0.149357	0.0931405	6.33597	0.116242	0.0579981	0.139002	0.19875	0.158897	0.11355	1.09714	0.198671	1.03371	0.0325141	24.4076	0.178911	1.59742	0.0937659	0.383353	0.379608	0.136896	0.00276294	0.0764441	0.643323	1.27771	1.45982	0.0020346	0.0603098	0.0556468	0.0763887	0.0290545	0.0494322	2.08608	0.191831
InSilico_7_Mock2_8.sub5Gb	5Gb	InSilico7	0.00307494	0.157952	1.71922	0.0445058	6.52703	0.0194947	0.207721	5.40033	0.266978	1.79727	0.0124803	0.0039933	12.9242	2.75872	0.148468	0.0922893	6.32957	0.117253	0.0584681	0.138255	0.199592	0.156578	0.111705	1.09406	0.198078	1.03357	0.0319717	24.4103	0.178311	1.59832	0.0949208	0.380285	0.382315	0.135595	0.00287226	0.0780958	0.639333	1.27728	1.4592	0.00196973	0.0601687	0.0561374	0.0766802	0.0295682	0.0490121	2.08953	0.191564
InSilico_7_Mock2_9.sub10Gb	10Gb	InSilico7	0.0029024	0.159285	1.72296	0.0446887	6.52145	0.0195283	0.20823	5.39965	0.266056	1.79843	0.0125232	0.00378278	12.9232	2.75821	0.148866	0.0931855	6.33205	0.117863	0.0583472	0.137368	0.198478	0.156663	0.112221	1.09403	0.197748	1.03381	0.0318931	24.4132	0.178332	1.59962	0.0955812	0.38267	0.38175	0.135355	0.00312091	0.0783109	0.640382	1.27798	1.46059	0.00205052	0.0605134	0.0563648	0.0763982	0.0292504	0.0492109	2.09014	0.191478
InSilico_8_Mock2_1.sub0.1Gb	0.1Gb	InSilico8	0.00316804	0.156343	1.70504	0.0403925	6.53629	0.0212258	0.206081	5.37426	0.259621	1.78836	0.0129889	0.00380164	12.9863	2.77156	0.147155	0.0929819	6.27239	0.124662	0.0624103	0.144938	0.20418	0.158085	0.117534	1.08283	0.181053	1.01076	0.0261363	24.4496	0.173767	1.53887	0.0906058	0.393153	0.394579	0.152224	0.00380164	0.070172	0.640735	1.28004	1.46442	0.00396004	0.0655783	0.0589255	0.0792009	0.0283539	0.0467285	2.09993	0.184221
InSilico_8_Mock2_10.sub20Gb	20Gb	InSilico8	0.0029745	0.158603	1.71998	0.0448566	6.51677	0.0195951	0.210069	5.39628	0.265951	1.79979	0.0122931	0.00381452	12.9318	2.75543	0.147956	0.0927645	6.32527	0.118083	0.0590775	0.13743	0.199057	0.156478	0.113125	1.0937	0.198331	1.03305	0.031315	24.417	0.177549	1.6035	0.0952299	0.379788	0.383897	0.134989	0.00298321	0.0783789	0.639585	1.27642	1.46104	0.00214557	0.0614107	0.0567309	0.0763806	0.0292138	0.0490092	2.09657	0.192392
InSilico_8_Mock2_2.sub0.25Gb	0.25Gb	InSilico8	0.00297717	0.15646	1.71251	0.0421238	6.55586	0.0174196	0.213913	5.38615	0.258887	1.80923	0.011592	0.00468746	12.9779	2.78334	0.154686	0.0945727	6.30159	0.113513	0.0589733	0.141257	0.204728	0.152723	0.111929	1.08344	0.193263	1.01591	0.0295183	24.3694	0.173246	1.57378	0.0945093	0.378291	0.393873	0.135113	0.00304052	0.0758228	0.636798	1.28569	1.46331	0.00196367	0.0574531	0.0583399	0.0802569	0.0349026	0.0468113	2.09295	0.193073
InSilico_8_Mock2_3.sub0.5Gb	0.5Gb	InSilico8	0.00281862	0.164145	1.71736	0.0421209	6.51303	0.0178935	0.216147	5.39521	0.262321	1.80306	0.0121612	0.00497217	12.9681	2.7694	0.154296	0.0933311	6.32684	0.121454	0.0613128	0.142641	0.200629	0.154201	0.114993	1.08539	0.194326	1.02246	0.0301814	24.3929	0.171556	1.58204	0.0974165	0.387924	0.373831	0.135547	0.00300864	0.0786679	0.638623	1.28171	1.45843	0.0023119	0.0579242	0.0571958	0.0811698	0.0307514	0.0478531	2.10807	0.190114
InSilico_8_Mock2_4.sub0.75Gb	0.75Gb	InSilico8	0.00331513	0.163223	1.71213	0.0422943	6.50462	0.0191306	0.215631	5.39583	0.262634	1.80005	0.0121203	0.00439202	12.9592	2.76355	0.151672	0.0943651	6.33342	0.120295	0.0609393	0.140798	0.201526	0.155748	0.113834	1.08588	0.195213	1.02824	0.0307441	24.4043	0.173443	1.58668	0.0967722	0.383837	0.3801	0.138264	0.0027239	0.0788241	0.642164	1.28585	1.45617	0.00236493	0.0576452	0.0575819	0.0809778	0.0303218	0.0488401	2.09913	0.192193
InSilico_8_Mock2_5.sub1Gb	1Gb	InSilico8	0.00348409	0.163087	1.71563	0.0433769	6.51861	0.0199385	0.212561	5.39397	0.263207	1.80333	0.0126061	0.00411756	12.9477	2.76493	0.149404	0.0924551	6.32842	0.120629	0.0599105	0.140409	0.201824	0.156578	0.113106	1.0948	0.196645	1.02713	0.0314043	24.4019	0.174553	1.58914	0.0948465	0.380352	0.38325	0.136972	0.0027556	0.0788355	0.640297	1.27766	1.45572	0.00223299	0.0594513	0.0565373	0.0780278	0.0299632	0.049965	2.09885	0.191039
InSilico_8_Mock2_6.sub1.5Gb	1.5Gb	InSilico8	0.00323043	0.162609	1.72214	0.0443392	6.52659	0.0204488	0.211118	5.40235	0.264029	1.80052	0.0125839	0.00443392	12.9429	2.76692	0.147174	0.0943686	6.32451	0.120043	0.0591295	0.13894	0.198893	0.159537	0.114353	1.09077	0.199347	1.02563	0.0316075	24.4019	0.175288	1.59247	0.0949914	0.38099	0.379185	0.136438	0.00309319	0.0775725	0.638664	1.28084	1.45786	0.00236476	0.05914	0.0575671	0.0776992	0.0308263	0.0479813	2.09568	0.189444
InSilico_8_Mock2_7.sub2Gb	2Gb	InSilico8	0.0032145	0.161263	1.71952	0.0449634	6.52411	0.0201659	0.210431	5.40062	0.265695	1.80151	0.0127709	0.00424378	12.9567	2.74973	0.149094	0.0950732	6.32586	0.120021	0.0589695	0.137717	0.19827	0.158255	0.112706	1.09302	0.198238	1.02864	0.0317808	24.4056	0.176283	1.59702	0.0946378	0.380626	0.382914	0.137044	0.00290572	0.0779635	0.638957	1.27807	1.45943	0.00233566	0.0594762	0.057671	0.0781298	0.0292314	0.0487797	2.1022	0.190606
InSilico_8_Mock2_8.sub5Gb	5Gb	InSilico8	0.00292914	0.158313	1.71811	0.0442506	6.52548	0.0200353	0.208703	5.39728	0.267065	1.80333	0.0123657	0.00387596	12.9408	2.75041	0.148613	0.0931498	6.32503	0.119211	0.0592889	0.135941	0.199916	0.158781	0.11335	1.09259	0.198789	1.03026	0.0314257	24.4094	0.17679	1.60127	0.0955754	0.383651	0.384661	0.135595	0.0028943	0.0783426	0.639686	1.27762	1.46309	0.00207415	0.0605176	0.0573224	0.0766896	0.0289842	0.0485287	2.09616	0.191243
InSilico_8_Mock2_9.sub10Gb	10Gb	InSilico8	0.002926	0.157223	1.72141	0.0450189	6.51459	0.019722	0.209665	5.39478	0.266758	1.80111	0.0122613	0.00386492	12.9433	2.75304	0.14797	0.0924381	6.32521	0.118645	0.0586261	0.136661	0.199608	0.157561	0.112212	1.0955	0.198711	1.03244	0.0313516	24.4114	0.176705	1.60364	0.0949952	0.381678	0.381384	0.135372	0.00289908	0.0781597	0.639972	1.27893	1.45995	0.00207258	0.0613779	0.0566089	0.075924	0.029051	0.0488126	2.09676	0.191205
InSilico_9_Mock2_1.sub0.1Gb	0.1Gb	InSilico9	0.00443497	0.15364	1.73882	0.0392812	6.52606	0.0172647	0.214779	5.34556	0.263881	1.80535	0.0110874	0.00253427	13.0681	2.70644	0.146829	0.096619	6.3957	0.111666	0.0491014	0.143186	0.192604	0.143978	0.111349	1.09575	0.197673	1.03287	0.0338958	24.1937	0.185952	1.63302	0.0898081	0.39392	0.366994	0.141285	0.00221748	0.0774536	0.653049	1.28139	1.48381	0.00174231	0.0581298	0.0555955	0.0746025	0.0286689	0.0464088	2.10883	0.185002
InSilico_9_Mock2_10.sub20Gb	20Gb	InSilico9	0.00296485	0.159081	1.72117	0.0452715	6.51967	0.0196274	0.208436	5.39635	0.266706	1.79828	0.0121365	0.00376366	12.9308	2.75366	0.148315	0.0922642	6.321	0.117874	0.0588125	0.138442	0.198125	0.156504	0.11379	1.09398	0.197795	1.03077	0.0317116	24.4209	0.176789	1.60285	0.0953779	0.381548	0.383348	0.135238	0.00301235	0.079169	0.639619	1.27901	1.46201	0.00213992	0.0608424	0.0570462	0.0765105	0.0293168	0.048869	2.09692	0.192603
InSilico_9_Mock2_2.sub0.25Gb	0.25Gb	InSilico9	0.0028507	0.153685	1.73639	0.0423805	6.51265	0.0184979	0.209812	5.3495	0.265686	1.80088	0.0113395	0.00190047	12.996	2.75194	0.1483	0.0908424	6.35314	0.118209	0.0541	0.137087	0.196699	0.151341	0.114155	1.10607	0.196889	1.0189	0.0322446	24.335	0.1744	1.62142	0.0907157	0.387506	0.387759	0.141332	0.00329415	0.078236	0.645526	1.29378	1.47571	0.00196382	0.0596747	0.0591679	0.0765889	0.0318012	0.0459913	2.10002	0.192264
InSilico_9_Mock2_3.sub0.5Gb	0.5Gb	InSilico9	0.00281872	0.156138	1.74431	0.043801	6.52163	0.0203645	0.211816	5.36656	0.261381	1.78887	0.0119083	0.00319877	12.9878	2.75886	0.151261	0.0927328	6.33123	0.115251	0.0569128	0.139638	0.200763	0.155631	0.112749	1.09971	0.203138	1.02804	0.0322094	24.393	0.174824	1.6169	0.0963433	0.377709	0.38512	0.13381	0.00351548	0.077309	0.643334	1.28904	1.45753	0.00221697	0.0618218	0.0578313	0.0743002	0.0309109	0.0476332	2.08829	0.193763
InSilico_9_Mock2_4.sub0.75Gb	0.75Gb	InSilico9	0.00255425	0.153023	1.72825	0.0454276	6.52446	0.0192307	0.210652	5.37549	0.265177	1.79804	0.0121591	0.00371527	12.9598	2.75954	0.150131	0.0903275	6.32719	0.117411	0.0577767	0.137381	0.202292	0.15754	0.112725	1.10092	0.196951	1.03234	0.0323186	24.4144	0.176138	1.60177	0.0972514	0.387676	0.382567	0.140209	0.00325086	0.0777462	0.642341	1.27723	1.46118	0.00198429	0.0634762	0.0580511	0.0761841	0.0306721	0.0487629	2.09636	0.191167
InSilico_9_Mock2_5.sub1Gb	1Gb	InSilico9	0.00259635	0.155465	1.72148	0.0457845	6.51944	0.0203434	0.211112	5.37504	0.268137	1.79858	0.0123168	0.00362539	12.9717	2.74963	0.146868	0.0905399	6.32566	0.117501	0.0569931	0.137037	0.199223	0.157143	0.111564	1.09867	0.199349	1.03188	0.0309188	24.4076	0.17614	1.60494	0.0961917	0.386999	0.383817	0.134852	0.00313462	0.077384	0.64304	1.27886	1.46544	0.00183644	0.0610459	0.0578005	0.0769249	0.0300955	0.0497265	2.10024	0.191829
InSilico_9_Mock2_6.sub1.5Gb	1.5Gb	InSilico9	0.0028182	0.158474	1.71978	0.0452179	6.50727	0.0198752	0.207893	5.38873	0.268479	1.80062	0.0121594	0.0037576	12.9376	2.75495	0.150441	0.0912063	6.33029	0.117615	0.0575673	0.13653	0.198773	0.155349	0.112063	1.09876	0.197823	1.03039	0.0318446	24.4135	0.176998	1.61051	0.0956922	0.385946	0.381671	0.137438	0.00324041	0.079828	0.645231	1.27941	1.46578	0.00175214	0.0611455	0.058549	0.0761759	0.029322	0.0487222	2.10123	0.192651
InSilico_9_Mock2_7.sub2Gb	2Gb	InSilico9	0.00301598	0.158461	1.71716	0.0436565	6.51625	0.0194257	0.209314	5.39911	0.266886	1.79986	0.0120243	0.00343552	12.9436	2.75643	0.152279	0.0920942	6.32385	0.118328	0.0582851	0.137057	0.200028	0.154535	0.113238	1.0963	0.198192	1.02967	0.0312838	24.4077	0.177721	1.60979	0.0948568	0.382966	0.383939	0.135474	0.00316638	0.0793495	0.641287	1.27463	1.46872	0.00180484	0.0621085	0.057636	0.0761831	0.0294632	0.0489127	2.09553	0.19368
InSilico_9_Mock2_8.sub5Gb	5Gb	InSilico9	0.00285622	0.158286	1.71857	0.0461271	6.52713	0.0198574	0.208564	5.39533	0.266601	1.79815	0.0120424	0.00391385	12.9345	2.75513	0.147982	0.0920704	6.31904	0.117574	0.0588914	0.138425	0.197643	0.157026	0.114287	1.09264	0.198963	1.03054	0.0313203	24.4043	0.17827	1.60667	0.0944802	0.381939	0.38364	0.136719	0.00298605	0.0789641	0.642175	1.276	1.46137	0.00208042	0.060576	0.0575678	0.0762567	0.029832	0.048388	2.09623	0.193675
InSilico_9_Mock2_9.sub10Gb	10Gb	InSilico9	0.00295463	0.158974	1.71872	0.0452964	6.51946	0.0195075	0.209003	5.39386	0.266487	1.7972	0.0120576	0.00384925	12.9305	2.7546	0.148028	0.0921351	6.32134	0.11823	0.05927	0.13809	0.196985	0.15686	0.113343	1.09472	0.198133	1.02952	0.0317504	24.4168	0.177343	1.6064	0.0951546	0.381527	0.384378	0.135006	0.00305755	0.0787157	0.639621	1.28055	1.46285	0.00205684	0.0611289	0.0567238	0.0759385	0.0292771	0.048506	2.09978	0.19382
[truncated: 23 more columns]

## Sheet: Fig2C_rel. abund Mock-even-70 r
Source data Figure 2C: Mock-even-70 relative abundance based on reference genomes
Genome	Mock-even-70_0.1Gb	Mock-even-70_0.25Gb	Mock-even-70_0.5Gb	Mock-even-70_0.75Gb	Mock-even-70_1.0Gb	Mock-even-70_1.5Gb	Mock-even-70_2Gb	Mock-even-70_5Gb	Mock-even-70_10Gb
Adlercreutzia_muris_CLA-AV-8	1.09228	1.09232	1.06062	1.06391	1.11277	1.11194	1.0599	1.04048	1.11713
Agathobaculum_butyriciproducens_CLA-AA-H270	0.666328	0.691729	0.669418	0.676629	0.700978	0.711299	0.678667	0.668115	0.702266
Alistipes_muris_CLA-AA-M12	1.29699	1.23183	1.23402	1.22279	1.26883	1.27157	1.2328	1.21236	1.329
Anthropogastromicrobium_aceti_CLA-AA-H224	0.809652	0.844583	0.827666	0.839802	0.871135	0.863472	0.854816	0.822091	0.901899
Bacillus_licheniformis_CLA-AP-5	1.14965	1.126	1.10021	1.11335	1.16345	1.16923	1.13528	1.10775	1.20498
Bacteroides_acidifaciens_CLA-AP-2	0.854802	0.858249	0.826199	0.847789	0.873735	0.896942	0.866286	0.842879	0.916563
Bacteroides_finegoldii_CLA-JM-H15	0.756468	0.775151	0.74543	0.7539	0.781615	0.796018	0.767754	0.749839	0.821763
Bacteroides_fragilis_CLA-AA-H207.genome	1.52065	1.547	1.48151	1.51044	1.55725	1.58437	1.54025	1.50224	1.6316
Bacteroides_ovatus_CLA-AA-H168	1.082	1.07775	1.06043	1.07136	1.11956	1.12747	1.09701	1.06467	1.15774
Bacteroides_uniformis_CLA-AV-11	12.2208	12.1986	11.8258	12.0059	12.4559	12.5095	12.2028	11.8951	12.8868
Bifidobacterium_longum_CLA-JM-H30-B	2.58642	2.50201	4.60499	2.59764	2.6521	2.62786	2.53636	2.49413	2.64387
Bifidobacterium_pseudocatenulatum_CLA-AA-H257	0.833272	0.828585	0.822257	0.815884	0.850446	0.849209	0.823768	0.804226	0.889075
Blautia_acetigignens_CLA-AA-H161	4.05694	4.06378	3.93365	4.02302	4.19102	4.2045	4.10625	3.98683	4.39902
Blautia_fusiformis_CLA-AA-11	1.1098	1.07399	1.04397	1.07245	1.09147	1.10997	1.09122	1.05816	1.15324
Blautia_wexlerae_CLA-AA-H259	0.798887	0.810968	0.778207	0.787952	0.815546	0.817724	0.802715	0.77772	0.860007
Blautia_wexlerae_CLA-JMH-31B	0.733009	0.703517	0.698904	0.713708	0.730161	0.738827	0.720302	0.706298	0.768036
Brotaphodocola_catenula_CLA-AA-H274	2.90938	2.86251	2.82344	2.87214	2.96543	2.97973	2.90656	2.83301	3.06817
Brotocaccenecus_cirricatena_CLA-AA-H272	1.00857	0.969521	0.94245	0.94784	0.991049	0.985307	0.96195	0.938722	1.03679
Brotolimicola_acetigignens_CLA-AA-H273	0.935623	0.978071	0.954342	0.966132	0.982926	0.997436	0.967094	0.942542	1.00885
Clostridium_fessum_CLA-AA-H278	1.25633	1.28255	1.25047	1.26429	1.31647	1.31271	1.28254	1.24252	1.35705
Collinsella_aerofaciens_CLA-ER-H11	0.95153	0.938886	0.930199	0.928087	0.97506	0.974958	0.937771	0.920799	0.99815
Collinsella_aerofaciens_CLA-ER-H5	6.69992	5.84336	8.14017	8.19524	4.65537	4.29181	6.76339	8.70335	2.13112
Collinsella_aerofaciens_CLA-ER-H8	1.69868	3.11945	1.43244	1.45623	1.71788	1.67208	1.58736	1.4939	1.58774
Collinsella_aerofaciens_CLA-JM-H32-B	1.99449	1.40924	1.37432	2.00531	1.94684	1.93761	1.89849	2.36097	1.30951
Coprococcus_hominis_CLA-AA-H212	0.592577	0.61012	0.59813	0.616771	0.628448	0.627942	0.616384	0.602045	0.653581
Enterocloster_clostridioforme_CLA-JM-H51	0.813669	0.814141	0.786189	0.798322	0.813527	0.831986	0.808677	0.791472	0.870327
Enterococcus_avium_S68	2.2588	2.29184	2.23059	2.25011	2.34024	2.35459	2.33215	2.24273	2.4496
Enterococcus_faecalis_CLA-SR-172	0.778642	0.766795	0.735395	0.758066	0.785152	0.789627	0.787762	0.747264	0.810393
Enterococcus_gallinarum_CLA-AP-1	0.880029	0.875153	0.833791	0.862797	0.892146	0.899526	0.881207	0.854343	0.91994
Escherichia_coli_CLA-AA-H239.genome	1.15929	1.15644	1.09363	1.11505	1.1527	1.16698	1.114	1.09712	1.14699
Escherichia_coli_CLA-AD-1	5.31102	5.22929	5.12209	5.13326	5.3606	5.36985	5.22859	5.08287	5.79818
Escherichia_coli_CR_B11.genome	0.936587	0.957669	0.896803	0.929998	0.968213	0.971366	0.931874	0.914092	0.900685
Escherichia_coli_Ec8850.genome	0.941247	0.936424	0.893838	0.918855	0.966065	0.963998	0.92801	0.91163	0.901832
Faecalibacterium_duncaniae_CLA-AA-H254.genome	0.962456	0.955402	0.912996	0.931565	0.975981	0.98654	0.940031	0.92581	0.994626
Faecalibaculum_rodentium_CLA-AV-15	0.920198	0.91654	0.908467	0.910868	0.956019	0.953607	0.930619	0.913606	0.994004
Faecalimonas_umbilicata_CLA-JM-H57	0.873923	0.860969	0.815252	0.847767	0.887075	0.888008	0.863086	0.838383	0.872283
Fusicatenibacter_faecihominis_CLA-AA-H277	1.37395	1.40023	1.36369	1.38974	1.43148	1.44391	1.39738	1.35941	1.46699
Fusicatenibacter_saccharivorans_CLA-AA-H282.genome	1.14241	1.11285	1.09607	1.10914	1.14727	1.15869	1.1175	1.09871	1.18185
Gallintestinimicrobium_propionicum_CLA-AA-H176	1.06802	1.05068	1.02508	1.03305	1.07206	1.08092	1.04963	1.03285	1.11642
Hallella_faecis_CLA-AA-H145	2.65615	2.60428	2.54197	2.55638	2.65879	2.66679	2.58546	2.52421	2.74467
Hominenteromicrobium_mulieris_CLA-AA-H250	1.10707	1.13546	1.09835	1.10949	1.16071	1.16552	1.11598	1.09481	1.1899
Hominicoprocola_fusiformis_CLA-AA-H188	1.0579	1.04116	1.00791	0.999647	1.05736	1.0636	1.01581	1.00433	1.08567
Hominifimenecus_microfluidus_CLA-JM-H9	0.751326	0.757469	0.731518	0.747953	0.771731	0.778796	0.749836	0.738636	0.805834
Hominilimicola_fabiformis_CLA-AA-H232	0.820418	0.837264	0.809811	0.828702	0.866257	0.865724	0.849121	0.825654	0.901867
Hominimerdicola_aceti_CLA-AA-H220	0.992985	0.980597	0.961119	0.984682	1.01284	1.01675	0.997851	0.969663	1.04743
Hominisplanchenecus_faecis_CLA-AA-H246	0.625195	0.623851	0.603505	0.609578	0.636862	0.643234	0.623342	0.608935	0.65664
Hominisplanchenecus_murintestinalis_CLA-AA-M05	0.842591	0.873858	0.838645	0.853908	0.891984	0.889639	0.871389	0.849538	0.909478
Intestinimonas_aquisgranensis_CLA-AA-H199	1.14884	1.14349	1.09245	1.0971	1.16687	1.17544	1.10286	1.09706	1.18244
Kosakonia_cowanii_CLA-AP-13	0.751808	0.736225	0.707408	0.721459	0.74082	0.741337	0.715734	0.696939	0.772986
Lachnospira_sp_nov_CLA-JM-H10.genome	1.04344	1.04252	1.02309	1.03484	1.07645	1.08045	1.06635	1.03602	1.12544
Lactococcus_lactis_CLA-AV-14	0.969526	0.982475	0.946816	0.964951	1.01148	1.01472	1.01574	0.976348	1.06044
Mediterraneibacter_gnavus_CLA-JM-H50	0.85416	0.886812	0.845162	0.865631	0.896603	0.908287	0.887104	0.86235	0.935061
Mucispirillum_schaedleri_CLA-AA-M07-B	1.45413	1.53974	1.47861	1.52538	1.57457	1.56908	1.59925	1.53159	1.68033
Odoribacter_lunatus_CLA-AA-M09	2.54111	2.55396	2.47058	2.5319	2.6407	2.61178	2.56346	2.49849	2.70971
Oliverpabstia_intestinalis_CLA-AA-H241	0.949763	0.985778	0.951149	0.967034	1.01237	1.00892	0.987491	0.958982	1.05387
Parabacteroides_distasonis_CLA-AA-H234.genome	0.692197	0.695809	0.680235	0.684552	0.703642	0.714216	0.702773	0.678378	0.729027
Parabacteroides_goldsteinii_CLA-AP-3	0.753094	0.783765	0.731648	0.753621	0.7852	0.792437	0.759872	0.742865	0.782181
Phocaeicola_sartorii_CLA-AV-12	0.51256	0.536414	0.494977	0.50751	0.539477	0.539383	0.523279	0.506601	0.544673
Phocaeicola_vulgatus_4852a	0.713889	0.707079	0.678215	0.685905	0.715852	0.72375	0.716908	0.687119	0.751251
Phocaeicola_vulgatus_4889b	0.668096	0.683827	0.653746	0.668278	0.688154	0.697744	0.681624	0.661517	0.715079
Phocaeicola_vulgatus_CLA-KB-H118	0.653956	0.666145	0.650064	0.638198	0.673474	0.680511	0.663584	0.646359	0.702454
Phocaeicola_vulgatus_HDF.genome	0.644637	0.663619	0.635957	0.650436	0.662686	0.666119	0.654463	0.634505	0.690127
Pumilibacter_intestinalis_CLA-AA-M10	0.888545	0.916281	0.865427	0.873725	0.912285	0.916019	0.888246	0.869907	0.956951
Roseburia_amylophila_CLA-AA-H204	0.960689	1.00204	0.954342	0.973518	1.00279	1.01599	0.985441	0.969152	1.02804
Ruminococcus_turbiniformis_CLA-AA-H200	1.08778	1.10094	1.05704	1.08948	1.10662	1.11382	1.08711	1.06158	1.14986
Streptococcus_caecimuris_CLA-AV-18	1.09887	1.11668	1.07027	1.11297	1.13737	1.13968	1.11755	1.08433	1.18656
Streptococcus_thoraltensis_CLA-AV-9	1.12265	1.09109	1.06691	1.08261	1.11358	1.13608	1.11688	1.08249	1.18213
Thomasclavelia_ramosa_CLA-JM-H52	0.912004	0.878392	0.85562	0.880295	0.902918	0.917767	0.923944	0.886259	0.979086
Veillonella_intestinalis_CLA-AV-13	0.848054	0.814271	0.814112	0.829346	0.862494	0.864909	0.850102	0.825104	0.897666
Yersinia_enterocolitica_CLA-JM-1	0.841306	0.854492	0.810202	0.813802	0.853079	0.852459	0.833261	0.809292	0.885112

## Sheet: Fig2C_rel. abund Mock-stag-24 r
Source data Figure 2C: Mock-stag-24 relative abundance based on reference genomes
Genome	Mock-stag-24_0.1Gb	Mock-stag-24_0.25Gb	Mock-stag-24_0.5Gb	Mock-stag-24_0.75Gb	Mock-stag-24_1.0Gb	Mock-stag-24_1.5Gb	Mock-stag-24_2Gb	Mock-stag-24_5Gb	Mock-stag-24_10Gb
Bacillus_licheniformis_CLA-AP-5	2.62732	2.60489	2.60497	2.61315	2.61413	2.58969	2.6017	2.6177	2.5612
Bacteroides_fragilis_CLA-AA-H207	8.34362	8.3217	8.3247	8.33205	8.28147	8.2934	8.30324	8.29693	8.26361
Bacteroides_ovatus_CLA-AA-H168	2.23619	2.21338	2.24065	2.23033	2.24552	2.22748	2.23982	2.23698	2.22156
Bifidobacterium_pseudocatenulatum_CLA-AA-H257	0.351579	0.351956	0.35693	0.364399	0.35647	0.357006	0.349827	0.34862	0.36036
Blautia_fusiformis_CLA-AA-11	0.990329	1.0236	1.0323	1.03588	1.03487	1.02957	1.04568	1.04175	1.01583
Collinsella_sp_nov_CLA-ER-H11	0.206783	0.199045	0.198757	0.19801	0.202243	0.203511	0.194856	0.1963	0.200725
Enterocloster_clostridioformis_CLA-JM-H51	15.8564	15.7098	15.7442	15.6779	15.7123	15.7486	15.6707	15.6655	15.6797
Enterococcus_faecalis_CLA-SR-172	8.52974	8.61646	8.56175	8.60281	8.61233	8.5983	8.67638	8.67115	8.50144
Escherichia_coli_CLA-AA-H239	5.72551	5.61673	5.65182	5.62209	5.65699	5.65966	5.58109	5.60091	5.68344
Faecalibacterium_duncaniae_CLA-AA-H254	9.38738	9.30775	9.32271	9.31122	9.31092	9.34184	9.15915	9.13569	9.16128
Fusicatenibacter_faecihominis_CLA-AA-H277	2.80004	2.77537	2.79211	2.78488	2.78455	2.77548	2.77485	2.76387	2.70699
Hominenteromicrobium_mulieris_CLA-AA-H250	0.092011	0.0925276	0.100621	0.0988435	0.100447	0.100183	0.0949484	0.0965203	0.0982981
Hominicoprocola_fusiformis_CLA-AA-H188	0.544156	0.617827	0.588754	0.623778	0.619718	0.570578	0.579941	0.562199	0.508981
Hominifimenecus_microfluidus_CLA-JM-H9	0.0736088	0.0736577	0.0738443	0.0768879	0.0768213	0.075374	0.0760024	0.0732779	0.0513974
Hominilimicola_fabiformis_CLA-AA-H232	0.0489111	0.0571954	0.055101	0.0548892	0.0531952	0.0552298	0.0543257	0.054284	0.0478705
Kosakonia_cowanii_CLA-AP-13	7.11552	7.17083	7.15919	7.08821	7.14581	7.20003	6.98521	7.04128	7.3064
Lactococcus_lactis_CLA-AV-14	0.266509	0.242901	0.255245	0.25178	0.251524	0.254001	0.25816	0.258451	0.250666
Parabacteroides_goldsteinii_CLA-AP-3	0.369335	0.3692	0.372383	0.373698	0.383084	0.371936	0.374542	0.371139	0.352983
Phocaeicola_sartorii_CLA-AV-12	9.34461	9.34672	9.38439	9.39851	9.3945	9.36611	9.41818	9.39267	9.40215
Phocaeicola_vulgatus_CLA-KB-H118	0.201294	0.226244	0.230243	0.224938	0.226908	0.229914	0.229482	0.224273	0.153452
Roseburia_amylophila_CLA-AA-H204	5.32518	5.36537	5.43086	5.3817	5.40385	5.39103	5.44743	5.37433	5.22842
Ruminococcus_gnavus_CLA-JM-H50	1.01051	1.00011	0.996237	0.990997	0.986174	0.999867	1.00148	0.995921	0.982698
Thomasclavelia_ramosa_CLA-JM-H52	17.5938	17.7337	17.5654	17.6969	17.5761	17.5922	17.9072	18.0144	18.2859
Veillonella_intestinalis_CLA-AV-13	0.959659	0.963016	0.956847	0.966157	0.970098	0.969069	0.975836	0.965771	0.974643

## Sheet: Fig2C_rel. abund. Mock-stag-70 
Source data Figure 2C: Mock-stag-70 relative abundance based on reference genomes
Genomes	Mock-stag-70_0.1Gb	Mock-stag-70_0.25Gb	Mock-stag-70_0.5Gb	Mock-stag-70_0.75Gb	Mock-stag-70_1Gb	Mock-stag-70_1.5Gb	Mock-stag-70_2Gb	Mock-stag-70_5Gb	Mock-stag-70_10Gb	Mock-stag-70_20Gb	Mock-stag-70_50Gb
Adlercreutzia_muris_CLA-AV-8	0.00320725	0.00503988	0.00347867	0.00321911	0.0031383	0.00280184	0.00282726	0.00332242	0.00337514	0.00307127	0.00295716
Agathobaculum_butyriciproducens_CLA-AA-H270	0.170946	0.164976	0.173772	0.170911	0.171197	0.175507	0.172958	0.175982	0.174562	0.175817	0.159013
Alistipes_muris_CLA-AA-M12	1.8307	1.80491	1.80482	1.79908	1.8393	1.78326	1.84	1.80863	1.76057	1.80615	1.72167
Anthropogastromicrobium_aceti_CLA-AA-H224	0.0400906	0.044083	0.0455126	0.044961	0.0462419	0.0481573	0.0452042	0.0459069	0.0458945	0.0463991	0.0449454
Bacillus_licheniformis_CLA-AP-5	6.49307	6.44855	6.46272	6.51889	6.51245	6.48111	6.49818	6.50517	6.50813	6.5187	6.52102
Bacteroides_acidifaciens_CLA-AP-2	0.020366	0.0195853	0.0210653	0.0214892	0.0209594	0.0209655	0.0210367	0.019899	0.0207613	0.0201078	0.0196468
Bacteroides_finegoldii_CLA-JM-H15	0.22114	0.215375	0.216451	0.208667	0.21784	0.212607	0.20877	0.21298	0.213193	0.212295	0.208524
Bacteroides_fragilis_CLA-AA-H207	5.37967	5.42699	5.40421	5.40254	5.38651	5.47771	5.38653	5.43024	5.48203	5.46384	5.39435
Bacteroides_ovatus_CLA-AA-H168	0.280153	0.2652	0.267052	0.273966	0.274153	0.273722	0.269692	0.274466	0.278542	0.275327	0.267079
Bacteroides_uniformis_CLA-AV-11	1.86918	1.8675	1.8771	1.88832	1.86295	1.85654	1.84532	1.86591	1.88304	1.8554	1.799
Bifidobacterium_longum_CLA-JM-H30-B	0.0123479	0.113557	0.00969518	0.0433621	0.0110801	0.00981181	0.00943219	0.012857	0.149075	0.0141262	0.0122606
Bifidobacterium_pseudocatenulatum_CLA-AA-H257	0.00320725	0.00376396	0.00273784	0.00379471	0.00385883	0.00382167	0.00408116	0.00386163	0.00373745	0.00382319	0.00377958
Blautia_acetigignens_CLA-AA-H161	12.8954	12.566	12.7396	12.8904	12.6349	12.8186	12.7715	12.764	12.8076	12.8364	12.9278
Blautia_fusiformis_CLA-AA-11	2.7956	2.75439	2.75878	2.74447	2.75597	2.77249	2.77125	2.75559	2.77323	2.77779	2.75362
Blautia_wexlerae_CLA-AA-H259	0.140317	0.157895	0.152804	0.148037	0.146027	0.146147	0.144694	0.147681	0.149319	0.149306	0.148056
Blautia_wexlerae_CLA-JMH-31B	0.0941327	0.0953749	0.0977571	0.0940364	0.0908666	0.0930083	0.0905922	0.0930826	0.0931899	0.0924682	0.0925608
Brotaphodocola_catenula_CLA-AA-H274	6.36366	6.32836	6.32834	6.35819	6.29208	6.33148	6.40798	6.31185	6.35044	6.36387	6.32227
Brotocaccenecus_cirricatena_CLA-AA-H272	0.114499	0.123573	0.125039	0.123371	0.123803	0.123292	0.126021	0.124906	0.122073	0.123881	0.118017
Brotolimicola_acetigignens_CLA-AA-H273	0.0578908	0.0582457	0.0627771	0.0616961	0.0590993	0.0603201	0.0612813	0.0608949	0.0609683	0.0609818	0.0592097
Clostridium_fessum_CLA-AA-H278	0.130856	0.138054	0.13773	0.1384	0.137124	0.13816	0.139071	0.136842	0.137864	0.138425	0.138041
Collinsella_sp_nov_CLA-ER-H11	0.220659	0.209506	0.214421	0.213144	0.212444	0.211308	0.215734	0.213448	0.210579	0.212877	0.198816
Collinsella_sp_nov_CLA-ER-H5	0.227233	0.171739	0.292112	0.195193	0.356165	0.340182	0.267887	0.212131	0.2207	0.254162	0.156031
Collinsella_sp_nov_CLA-ER-H8	0.11081	0.115343	0.106905	0.111347	0.113331	0.107576	0.148703	0.204085	0.116877	0.180198	0.112702
Collinsella_sp_nov_CLA-JM-H32-B	1.2311	1.15132	1.23953	1.15468	1.16545	1.21459	1.19683	1.16309	1.12553	1.16462	1.09265
Coprococcus_hominis_CLA-AA-H212	0.197406	0.206954	0.201183	0.207196	0.198417	0.201507	0.20076	0.201189	0.203995	0.202073	0.198425
Enterocloster_clostridioformis_CLA-JM-H51	1.04652	1.02316	1.05484	1.05045	1.0431	1.06115	1.05937	1.05988	1.06476	1.06381	1.03198
Enterococcus_avium_S68	0.0364022	0.0314514	0.0320811	0.0319992	0.0343452	0.0324842	0.0335518	0.0338893	0.032964	0.0333782	0.0314694
Enterococcus_faecalis_CLA-SR-172	23.2408	23.5882	23.2511	23.2299	23.2708	23.5051	23.0368	23.3262	23.4121	23.3889	24.4201
Enterococcus_gallinarum_CLA-AP-1	0.178644	0.1674	0.179828	0.178479	0.178195	0.177074	0.176544	0.176724	0.177697	0.177914	0.177346
Escherichia_coli_CLA-AA-H239	1.58246	1.56976	1.59284	1.61086	1.60092	1.55222	1.61193	1.57144	1.54969	1.54857	1.60209
Escherichia_coli_CLA-AD-1	0.103113	0.106858	0.104038	0.105378	0.105485	0.103357	0.101222	0.106298	0.107299	0.106516	0.0950274
Escherichia_coli_CR_B11	0.40267	0.387815	0.388129	0.387658	0.387003	0.389531	0.389196	0.39282	0.389561	0.390649	0.381195
Escherichia_coli_Ec8850	0.361136	0.397895	0.392349	0.390195	0.390206	0.386343	0.390178	0.394167	0.391315	0.393444	0.382664
Faecalibacterium_duncaniae_CLA-AA-H254	0.141119	0.130909	0.136924	0.138891	0.136308	0.13568	0.137418	0.136894	0.137962	0.137848	0.135309
Faecalibaculum_rodentium_CLA-AV-15	0.00416942	0.00242424	0.00322099	0.00373076	0.00334645	0.00391828	0.00318666	0.0035	0.00318674	0.00310267	0.00300149
Faecalimonas_umbilicata_CLA-JM-H57	0.081464	0.0757257	0.0776259	0.0772587	0.0786976	0.0780866	0.0759128	0.0774069	0.0782305	0.0783105	0.0783846
Fusicatenibacter_faecihominis_CLA-AA-H277	0.626375	0.654737	0.630122	0.650495	0.638388	0.636308	0.6421	0.640303	0.638579	0.639936	0.640852
Fusicatenibacter_saccharivorans_CLA-AA-H282	1.27889	1.27254	1.28054	1.29489	1.27681	1.27089	1.28689	1.28272	1.27142	1.27282	1.27765
Gallintestinimicrobium_propionicum_CLA-AA-H176	1.47389	1.49104	1.4755	1.4687	1.48392	1.48144	1.48769	1.49428	1.496	1.49971	1.46217
Hallella_faecis_CLA-AA-H145	0.00144326	0.00267943	0.00289889	0.00257955	0.00203349	0.00182495	0.00234008	0.0022214	0.00215938	0.00216317	0.00209452
Hominenteromicrobium_mulieris_CLA-AA-H250	0.0598151	0.0631579	0.0620685	0.0648086	0.0634705	0.0653119	0.0647715	0.0654539	0.0648539	0.0658661	0.0609568
Hominicoprocola_fusiformis_CLA-AA-H188	0.051797	0.0591388	0.0604902	0.0595216	0.0577063	0.059837	0.0583342	0.0612371	0.0603934	0.0594997	0.0567035
Hominifimenecus_microfluidus_CLA-JM-H9	0.069918	0.0759809	0.0755	0.0804991	0.0779771	0.0742005	0.0779973	0.0782916	0.0777683	0.0780988	0.0766505
Hominilimicola_fabiformis_CLA-AA-H232	0.023894	0.0289633	0.0297942	0.0317008	0.0288211	0.0294891	0.0290473	0.0291527	0.0295357	0.0294971	0.0294291
Hominimerdicola_aceti_CLA-AA-H220	0.046024	0.0556938	0.0476707	0.051719	0.0517019	0.0538469	0.0486465	0.0525937	0.0538026	0.0529788	0.0489236
Hominisplanchenecus_faecis_CLA-AA-H246	2.12753	2.11005	2.10865	2.1364	2.13771	2.13041	2.11595	2.13464	2.14038	2.13852	2.09469
Hominisplanchenecus_murintestinalis_CLA-AA-M05	0.210075	0.195853	0.20041	0.194298	0.198882	0.191094	0.198651	0.194299	0.19585	0.195673	0.192367
Intestinimonas_aquisgranensis_CLA-AA-H199	0.426724	0.425136	0.426975	0.418101	0.416177	0.416433	0.434017	0.423533	0.414952	0.421213	0.399612
Kosakonia_cowanii_CLA-AP-13	14.9899	14.9577	14.9587	14.9479	15.0698	14.5906	15.2149	14.7993	14.5406	14.5898	14.3698
Lachnospira_sp_nov_CLA-JM-H10	0.0309499	0.0332377	0.0348833	0.0346641	0.0348415	0.0327848	0.0335677	0.0338893	0.0342925	0.0341454	0.0333233
Lactococcus_lactis_CLA-AV-14	0.435384	0.449697	0.431516	0.432278	0.4425	0.45261	0.41675	0.449369	0.456848	0.453741	0.455629
Mediterraneibacter_gnavus_CLA-JM-H50	0.0444204	0.0451037	0.0471875	0.0468796	0.0487717	0.0481895	0.04653	0.0491066	0.0476304	0.0477983	0.0472018
Mucispirillum_schaedleri_CLA-AA-M07-B	0.751618	0.755599	0.743308	0.696863	0.723394	0.765687	0.702567	0.75335	0.751631	0.756569	0.780239
Odoribacter_lunatus_CLA-AA-M09	0.0197246	0.0241786	0.0200346	0.0211694	0.0215038	0.0206435	0.0192717	0.0209032	0.020998	0.0206858	0.0199176
Oliverpabstia_intestinalis_CLA-AA-H241	0.377974	0.373653	0.376598	0.36926	0.367165	0.374073	0.3676	0.374846	0.375744	0.377762	0.378038
Parabacteroides_distasonis_CLA-AA-H234	1.39467	1.403	1.40703	1.3953	1.41103	1.392	1.39829	1.39638	1.40446	1.3969	1.3712
Parabacteroides_goldsteinii_CLA-AP-3	0.294425	0.306156	0.314755	0.306029	0.311796	0.307913	0.31294	0.311074	0.313756	0.312633	0.305827
Phocaeicola_sartorii_CLA-AV-12	0.354561	0.352919	0.348028	0.338092	0.341402	0.341803	0.344966	0.347717	0.34835	0.344285	0.34427
Phocaeicola_vulgatus_4852a	0.388237	0.389857	0.38246	0.385313	0.3883	0.397067	0.37335	0.391713	0.397945	0.394023	0.368686
Phocaeicola_vulgatus_4889b	0.453986	0.494801	0.493617	0.485873	0.482113	0.494241	0.471857	0.496216	0.503047	0.497355	0.465205
Phocaeicola_vulgatus_CLA-KB-H118	0.986388	0.984626	0.999312	0.998543	1.00185	1.00116	0.974431	1.01069	1.01767	1.01208	0.978768
Phocaeicola_vulgatus_HDF	0.794916	0.797385	0.798033	0.808082	0.792132	0.80049	0.777146	0.808468	0.813702	0.803279	0.785485
Pumilibacter_intestinalis_CLA-AA-M10	0.195963	0.19445	0.195901	0.201781	0.201812	0.202441	0.198963	0.207256	0.203351	0.206481	0.190162
Roseburia_amylophila_CLA-AA-H204	0.02213	0.0165869	0.0151709	0.0165859	0.0154833	0.0167359	0.0165642	0.0170641	0.0168902	0.017175	0.016803
Ruminococcus_turbiniformis_CLA-AA-H200	1.74057	1.77825	1.78404	1.77156	1.7835	1.75474	1.74579	1.78802	1.79976	1.77064	1.69759
Streptococcus_caecimuris_CLA-AV-18	0.213282	0.21008	0.219511	0.216192	0.214205	0.223063	0.219528	0.220503	0.220907	0.217344	0.220716
Streptococcus_thoraltensis_CLA-AV-9	0.0118668	0.0186922	0.0179087	0.0186964	0.0189259	0.0185716	0.0177463	0.0189627	0.0191156	0.018488	0.0186898
Thomasclavelia_ramosa_CLA-JM-H52	0.014593	0.0194577	0.0184241	0.0180782	0.0173407	0.018432	0.0171393	0.0181329	0.0178612	0.0181772	0.0189799
Veillonella_intestinalis_CLA-AV-13	0.220659	0.219394	0.229657	0.22133	0.226742	0.225232	0.220423	0.223345	0.225674	0.223094	0.226107
Yersinia_enterocolitica_CLA-JM-1	1.78531	1.8023	1.80472	1.79168	1.78798	1.78087	1.80154	1.77769	1.78402	1.75708	1.75429

## Sheet: Fig2C_rel. abund. Mock-even-70 
Source data Figure 2C: Mock-even-70 relative abundance based on MetaPhlAn
clade_name	Mock-even-70_0.1Gb	Mock-even-70_0.25Gb	Mock-even-70_0.5Gb	Mock-even-70_0.75Gb	Mock-even-70_1.0Gb	Mock-even-70_1.5Gb	Mock-even-70_2Gb	Mock-even-70_5Gb	Mock-even-70_10Gb
Bacteroides_uniformis	24.7549	15.9364	12.5059	11.8606	11.46	11.1152	10.9803	10.9241	10.9487
Odoribacter_sp_DSM_112344	17.0606	7.60405	5.46766	5.32167	4.99411	4.62935	4.64908	4.51019	4.28309
Bifidobacterium_longum	14.3607	7.15908	5.26991	5.44282	5.2738	5.00002	4.81268	4.79319	4.79923
Blautia_glucerasea	9.0266	5.78926	4.24943	4.15413	4.34452	4.14215	4.27557	4.20017	4.12479
Clostridiaceae_bacterium_CLA_AA_H274	7.51387	5.00316	4.50148	4.49668	4.10227	4.07966	4.09481	3.86927	3.86021
Alistipes_sp_DSM_112343	7.09614	3.0036	3.72652	3.48008	3.19932	3.14036	3.18143	3.16638	3.00306
Hallella_faecis	5.56878	4.69795	3.62333	3.76953	3.44592	3.57425	3.44139	3.3883	3.45213
Streptococcus_thoraltensis	4.88007	2.62162	2.32867	2.20537	2.12971	2.07555	2.12213	2.03321	1.93092
Collinsella_aerofaciens	3.73707	7.4582	4.08728	0.81342	1.72866	1.13051	1.05621	1.51186	1.37897
Escherichia_coli	3.46783	3.72954	2.93001	3.17099	3.13785	3.02191	3.09008	2.97128	3.09865
Phocaeicola_vulgatus	1.91125	1.42244	1.98489	2.05757	1.91411	2.1132	2.04135	1.93753	1.86941
Mucispirillum_schaedleri	0.3753	3.46768	3.08391	3.48088	3.34086	3.02036	3.19144	3.16626	2.96144
Veillonella_sp_DSM_105313	0.24684	1.20767	1.56563	1.69598	1.69292	1.80443	1.67586	1.60644	1.6137
Adlercreutzia_muris	0	2.79899	1.68511	1.78618	1.79439	1.62028	1.76358	1.61968	1.73213
Enterococcus_avium	0	2.31536	1.89443	2.12979	2.16655	2.2141	2.11728	2.21229	2.18256
Clostridium_fessum	0	2.13551	1.64011	1.83229	1.69261	1.70975	1.64219	1.66913	1.73901
Bacillus_licheniformis	0	1.92231	0.74064	1.29972	1.34139	1.28797	1.61514	1.25067	1.21919
Lactococcus_lactis	0	1.72331	1.3726	1.55063	1.67192	1.52191	1.61808	1.68605	1.58133
Bacteroides_fragilis	0	1.55277	1.30031	1.17862	1.30133	1.31892	1.23533	1.33854	1.33595
Lachnospira_sp_NSJ_43	0	1.48858	1.50459	1.60703	1.51602	1.56134	1.64334	1.60713	1.54871
Bifidobacterium_pseudocatenulatum	0	1.47694	1.23395	1.20201	1.45657	1.47663	1.35854	1.42085	1.38065
Pumilibacter_sp_CLA_AA_M10	0	1.47176	1.81411	1.52366	1.62649	1.8502	1.79352	1.76012	1.7612
Fusicatenibacter_sp_CLA_AA_H277	0	1.36921	1.25833	1.69107	1.54978	1.65511	1.61025	1.65078	1.67278
Blautia_wexlerae	0	1.17811	1.63706	1.47658	1.47214	1.55834	1.62174	1.45928	1.44098
Oscillospiraceae_bacterium_CLA_AA_H250	0	0.98127	1.61553	1.71621	1.69563	1.85897	1.82783	1.73487	1.77659
Faecalibaculum_rodentium	0	0.93412	1.31238	1.53427	1.68413	1.67131	1.47884	1.59257	1.62488
Oscillibacter_sp_ER4	0	0.91955	1.06703	1.28346	1.06992	1.33297	1.30983	1.28842	1.33035
Bacteroides_acidifaciens	0	0.84006	0.54496	0.68196	0.58464	0.70786	0.75641	0.7927	0.73499
Enterococcus_faecalis	0	0.7284	0.98789	0.9592	1.01793	1.20544	1.23008	1.17153	1.22631
Streptococcus_parasanguinis	0	0.72426	1.47477	1.64121	1.6054	1.7262	1.83138	1.63286	1.75454
Erysipelatoclostridium_ramosum	0	0.69104	1.2277	1.17223	1.05853	1.02894	1.24794	1.25067	1.1834
Fusicatenibacter_saccharivorans	0	0.60422	1.03484	1.06392	0.96904	1.15507	1.10853	1.09916	1.13898
Blautia_massiliensis	0	0.58858	0.85371	1.02039	0.95095	1.08928	0.98833	1.01403	1.02472
Lachnospiraceae_bacterium_CLA_AA_H215	0	0.57435	0.73518	0.89626	0.87143	0.8358	0.88351	0.84057	0.89511
Ruminococcus_bicirculans	0	0.52978	1.26688	1.01472	1.2604	1.39286	1.25946	1.27419	1.35354
Clostridiaceae_bacterium	0	0.47002	0.92338	1.08868	1.01801	1.12238	1.22785	1.22242	1.19937
Ruminococcus_gnavus	0	0.42564	0.8261	1.07527	1.10372	1.11811	0.97646	1.13772	1.09392
Lachnospiraceae_bacterium	0	0.41014	1.15437	1.10011	1.06848	1.00851	1.11284	1.11475	1.05443
Faecalimonas_umbilicata	0	0.38774	0.91757	0.972	1.1766	1.10049	1.01927	1.0778	1.12512
Clostridiaceae_bacterium_Marseille_Q4149	0	0.31858	1.0047	1.14697	1.17553	1.35967	1.23284	1.16796	1.24083
Clostridiales_bacterium_KLE1615	0	0.31023	0.56087	0.9372	0.7452	0.85271	0.9599	0.94877	0.94341
Intestinimonas_timonensis	0	0.29681	0.74996	0.66679	0.76072	0.86575	0.854	1.0743	1.13688
Roseburia_sp_AF02_12	0	0.22163	0.94009	0.96895	1.06785	1.13951	1.24233	1.13452	1.2415
Faecalibacterium_prausnitzii	0	0.18879	0.86782	0.66684	1.11663	0.99312	1.05104	1.08517	1.11486
Lachnospiraceae_bacterium_CLA_AA_H244	0	0.18177	1.00383	1.09192	1.03662	0.9679	1.01763	1.06481	1.05497
Wujia_chipingensis	0	0.13949	0.71849	0.8171	0.83869	0.85535	0.82838	0.84649	0.85643
Enterococcus_gallinarum	0	0	0.98828	0.9301	1.00723	1.09703	1.0426	1.0638	1.07847
Brotolimicola_acetigignens	0	0	0.98611	0.82035	0.9487	0.93394	0.89904	0.88907	0.9314
Oliverpabstia_intestinalis	0	0	0.82943	0.90653	0.91991	0.96118	0.85744	0.8789	0.8785
Agathobaculum_butyriciproducens	0	0	0.77226	0.89236	0.94012	0.94687	0.92973	1.02553	0.99499
Faecalicatena_fissicatena	0	0	0.70405	0.63302	0.44141	0.62535	0.62452	0.70043	0.70554
Bacteroides_finegoldii	0	0	0.57898	0.61185	0.76947	0.63747	0.725	0.74978	0.73591
Yersinia_enterocolitica	0	0	0.47135	0.58621	0.57854	0.54001	0.46988	0.60009	0.63297
Bacteroides_ovatus	0	0	0.40157	0.35802	0.45043	0.35994	0.43058	0.51826	0.58378
Enterocloster_clostridioformis	0	0	0.33912	0.31704	0.40406	0.44867	0.42258	0.51881	0.54665
Parabacteroides_distasonis	0	0	0.22913	0.40898	0.38166	0.38158	0.41827	0.46943	0.54852
Parabacteroides_goldsteinii	0	0	0.21105	0.31846	0.32629	0.36801	0.33196	0.41519	0.41988
Phocaeicola_sartorii	0	0	0.17338	0.22909	0.28551	0.34422	0.39919	0.38236	0.4005
Kosakonia_cowanii	0	0	0.12143	0.24501	0.31733	0.346	0.37324	0.46932	0.51895

## Sheet: Fig2C_rel. abund. Mock-stag-24 
Source data Figure 2C: Mock-stag-24 relative abundance based on MetaPhlAn
clade_name	Mock-stag-24_0.1Gb	Mock-stag-24_0.25Gb	Mock-stag-24_0.5Gb	Mock-stag-24_0.75Gb	Mock-stag-24_1.0Gb	Mock-stag-24_1.5Gb	Mock-stag-24_2Gb	Mock-stag-24_5Gb	Mock-stag-24_10Gb
01_Erysipelatoclostridium_ramosum	29.3371	27.4133	25.494	25.1301	24.4608	24.6716	25.1742	24.6183	22.6314
02_Phocaeicola_sartorii	9.06227	8.11491	8.06709	7.45777	8.14064	7.47446	7.69005	7.86419	7.59476
03_Enterocloster_clostridioformis	9.71452	10.3853	10.1373	11.1055	10.8385	10.4895	10.1726	10.4249	10.5013
04_Enterococcus_faecalis	14.6734	15.1	13.5631	14.1298	13.3513	13.631	13.4385	13.3446	13.3256
05_Faecalibacterium_prausnitzii	13.0262	10.4904	11.6556	10.7583	10.8798	10.3795	10.3107	9.94538	11.0472
06_Kosakonia_cowanii	4.22701	4.17759	4.4783	4.55781	4.50188	4.70367	4.60263	4.45932	5.18554
07_Roseburia_sp_AF02_12	6.50787	6.57922	6.77635	6.39393	6.42098	6.39313	6.31934	6.3326	6.39273
08_Escherichia_coli	3.05968	2.9885	2.96706	2.93271	3.38246	3.30962	3.17992	3.52374	3.7406
09_Bacteroides_fragilis	6.849	6.32234	6.85552	6.72799	7.11654	6.63009	6.74719	6.76932	6.67435
10_Fusicatenibacter_sp_CLA_AA_H277	2.0359	2.41819	2.9578	3.0711	3.19937	3.33378	3.16947	3.13221	3.12032
11_Bacteroides_ovatus	0	0.49623	0.67996	0.80852	0.89414	0.92668	1.15827	1.2216	1.21371
12_Bacillus_licheniformis	0	2.72297	2.82753	2.8167	2.64624	2.99868	2.91474	2.73721	2.80478
13_Ruminococcus_gnavus	0	0.63127	0.96386	0.81967	0.93179	1.22996	1.10631	1.15808	1.13679
14_Blautia_massiliensis	0	0.3915	0.92725	0.80794	0.78097	0.89525	0.9482	0.99085	0.98096
15_Veillonella_sp_DSM_105313	1.50706	1.76828	1.61665	1.92241	1.67807	1.7926	1.72473	1.8295	1.74169
16_Oscillibacter_sp_ER4	0	0	0	0.25272	0.36856	0.46172	0.48681	0.4401	0.59206
17_Bifidobacterium_pseudocatenulatum	0	0	0.03259	0.22807	0.25085	0.38592	0.39576	0.51008	0.54512
18_Parabacteroides_goldsteinii	0	0	0	0.01746	0	0.03274	0.11788	0.17594	0.19191
19_Lactococcus_lactis	0	0	0	0.06146	0.15715	0.14558	0.24392	0.38551	0.35477
20_Collinsella_aerofaciens	0	0	0	0	0	0.11439	0.09873	0.1366	0.17438
22_Phocaeicola_vulgatus	0	0	0	0	0	0	0	0	0.00247
23_Lachnospiraceae_bacterium_CLA_AA_H215	0	0	0	0	0	0	0	0	0.01427
24_Oscillospiraceae_bacterium_CLA_AA_H250	0	0	0	0	0	0	0	0	0.03328

## Sheet: Fig2C_rel. abund. Mock-stag-70
Source data Figure 2C: Mock-stag-70 relative abundance based on MetaPhlAn
clade_name	Mock-stag-70_0.1Gb	Mock-stag-70_0.25Gb	Mock-stag-70_0.5Gb	Mock-stag-70_0.75Gb	Mock-stag-70_1Gb	Mock-stag-70_1.5Gb	Mock-stag-70_2Gb	Mock-stag-70_5Gb	Mock-stag-70_10Gb	Mock-stag-70_20Gb	Mock-stag-70_50Gb
Enterococcus_faecalis	39.4679	38.438	36.6155	36.1695	35.573	35.6927	34.9755	35.1613	35.3145	35.3655	36.9694
Blautia_glucerasea	13.0842	11.8501	12.0596	11.6602	11.333	11.4214	11.5414	11.3715	11.4711	11.5109	11.081
Kosakonia_cowanii	10.5163	10.5938	9.8499	10.0971	9.89481	9.77258	10.1862	9.85678	9.4232	9.58814	9.55575
Clostridiaceae_bacterium_CLA_AA_H274	9.90222	7.92254	7.97462	7.88811	7.80193	7.69147	7.71146	7.67054	7.70335	7.6587	7.35463
Bacillus_licheniformis	6.90069	6.11419	6.91852	6.38715	6.55668	6.79073	6.50729	6.79044	6.5391	6.67919	6.5813
Bacteroides_fragilis	3.80511	4.19028	4.07418	3.9713	4.15364	4.0774	4.04248	4.02587	4.06376	4.10192	3.9374
Alistipes_sp_DSM_112343	4.07286	3.98098	3.87711	3.85571	3.85972	3.8048	3.93502	3.78142	3.70098	3.80307	3.54844
Blautia_massiliensis	2.62771	2.5936	2.69818	2.69908	2.47948	2.54899	2.55153	2.5622	2.55835	2.54398	2.50783
Faecalicatena_fissicatena	1.78134	2.08576	2.197	2.15632	2.15457	2.21086	2.07898	2.08867	2.10571	2.13041	2.04053
Fusicatenibacter_saccharivorans	1.17916	1.41025	1.57631	1.65139	1.80168	1.61548	1.66904	1.69357	1.70464	1.72589	1.64955
Phocaeicola_vulgatus	1.01664	1.01658	1.30718	1.57972	1.59639	1.67178	1.58864	1.53264	1.72849	1.66281	1.64945
Escherichia_coli	1.34928	1.4888	1.37465	1.50728	1.69156	1.44465	1.50473	1.55209	1.52719	1.53433	1.58613
Bacteroides_uniformis	0.88202	1.11901	1.08143	1.44921	1.34504	1.40048	1.47115	1.41687	1.46211	1.44346	1.41799
Lachnospiraceae_bacterium_CLA_AA_H244	0.725	1.20839	1.34487	1.35101	1.42909	1.44599	1.38211	1.38995	1.40983	1.4013	1.33302
Mucispirillum_schaedleri	1.06545	1.06735	1.23334	1.10502	1.19155	1.23049	1.13094	1.2307	1.23106	1.2474	1.28482
Yersinia_enterocolitica	0.7776	0.92954	1.22482	1.19092	1.25051	1.15926	1.22906	1.21798	1.2316	1.21634	1.2031
Parabacteroides_distasonis	0.66128	0.76555	0.82158	0.85238	0.94305	0.95588	0.97051	0.96557	1.01245	1.00635	0.99533
Enterocloster_clostridioformis	0.18518	0.47111	0.41384	0.51426	0.55695	0.60303	0.60757	0.63863	0.63238	0.62979	0.60185
Lactococcus_lactis	0	0.42192	0.46402	0.54375	0.6347	0.64178	0.53789	0.60236	0.62167	0.60992	0.62722
Fusicatenibacter_sp_CLA_AA_H277	0	0.38918	0.57531	0.5883	0.59341	0.54839	0.59354	0.59938	0.59402	0.60626	0.58881
Intestinimonas_timonensis	0	0.16405	0.15216	0.2448	0.32765	0.2288	0.33292	0.31971	0.35164	0.35271	0.35104
Pumilibacter_sp_CLA_AA_M10	0	0.18423	0.18559	0.2512	0.28197	0.29874	0.33725	0.34508	0.32389	0.34338	0.30984
Veillonella_sp_DSM_105313	0	0.17297	0.25013	0.26777	0.37813	0.32711	0.33842	0.33877	0.33434	0.338	0.34104
Streptococcus_parasanguinis	0	0.2222	0.18728	0.27793	0.28066	0.26011	0.2471	0.27414	0.29215	0.297	0.32803
Phocaeicola_sartorii	0	0.12083	0.15511	0.20557	0.20437	0.21235	0.23366	0.2382	0.24293	0.24725	0.24615
Wujia_chipingensis	0	0.04923	0.18644	0.2029	0.20955	0.19522	0.20934	0.22342	0.22693	0.23118	0.229
Lachnospiraceae_bacterium	0	0.04035	0.09757	0.12715	0.18995	0.17431	0.17216	0.21282	0.21235	0.22366	0.20294
Agathobaculum_butyriciproducens	0	0	0.11521	0.13189	0.18366	0.17551	0.20086	0.21007	0.20626	0.2082	0.19458
Parabacteroides_goldsteinii	0	0.04274	0.07647	0.16649	0.16596	0.16991	0.17872	0.16347	0.16942	0.17686	0.17696
Oliverpabstia_intestinalis	0	0.02361	0.06379	0.13037	0.13581	0.16206	0.16348	0.17259	0.18105	0.1766	0.17203
Bacteroides_finegoldii	0	0	0.06931	0.09797	0.13924	0.15485	0.12969	0.16369	0.16654	0.16717	0.16608
Enterococcus_gallinarum	0	0	0.02519	0.08917	0.07776	0.12431	0.14244	0.15459	0.15688	0.154	0.1574
Clostridium_fessum	0	0	0	0.0604	0.07222	0.0979	0.09744	0.12041	0.12661	0.12962	0.1305
Clostridiaceae_bacterium_Marseille_Q4149	0	0	0.00525	0.0032	0.04462	0.06661	0.07715	0.09426	0.10061	0.10434	0.09216
Bacteroides_ovatus	0	0	0	0	0.01795	0.05981	0.05467	0.0574	0.07459	0.07715	0.07632
Oscillospiraceae_bacterium_CLA_AA_H250	0	0	0	0	0	0.00577	0.03215	0.05202	0.05698	0.064	0.05919
Ruminococcus_bicirculans	0	0	0	0	0	0.00904	0.03885	0.04364	0.04626	0.05513	0.04942
Faecalimonas_umbilicata	0	0	0	0	0	0.02093	0.01781	0.04506	0.0514	0.05162	0.05005
Odoribacter_sp_DSM_112344	0	0	0	0.01727	0.01059	0.01497	0.01721	0.02181	0.02838	0.02605	0.02622
Oscillibacter_sp_ER4	0	0	0	0	0	0	0.00339	0.01813	0.01932	0.02236	0.02444
Blautia_wexlerae	0	0	0	0	0	0	0	0.01328	0.01964	0.02134	0.02343
Brotolimicola_acetigignens	0	0	0	0	0	0	0	0.00565	0.01396	0.01458	0.01549
Streptococcus_thoraltensis	0	0	0	0	0	0	0	0.00858	0.01452	0.01421	0.01469
Ruminococcus_gnavus	0	0	0	0	0	0	0	0.0004	0.00692	0.0121	0.01365
Bifidobacterium_longum	0	0	0	0	0	0	0	0	0.00638	0.00839	0.00981
Erysipelatoclostridium_ramosum	0	0	0	0	0	0	0	0	0.00385	0.0077	0.01
Bacteroides_acidifaciens	0	0	0	0	0	0	0	0.00465	0.0087	0.00658	0.00797
Bifidobacterium_pseudocatenulatum	0	0	0	0	0	0	0	0	0	0.00313	0.00393
Enterococcus_avium	0	0	0	0	0	0	0	0	0	0	0.00237
Parabacteroides_merdae	0	0	0	0	0	0	0	0	0	0	0.0008
Lachnospiraceae_bacterium_CLA_AA_H215	0	0	0	0	0	0	0	0	0	0	0.00062
Adlercreutzia_muris	0	0	0	0	0	0	0	0	0	0	0.00035
Collinsella_aerofaciens	0	0.92289	0.74854	0.50821	0.43919	0.51359	0.76019	0.54964	0.52193	0	0
