# Supplementary material for: Benchmarking of shotgun sequencing depth reveals the potential and limitations of shallow metagenomics and strain-level analysis
Source: Nat Microbiol. 2026 Apr 21;11(5):1233–44. doi: 10.1038/s41564-026-02334-2 (PMC13171431; doi:10.1038/s41564-026-02334-2)
Supplement: Supplementary file 11 — Statistical source data. [file 41564_2026_2334_MOESM11_ESM.xlsx]

## Sheet: Fig 4A Mock-even-70 pathway com
Source data Figure 4A: Mock-even-70 pathway completeness
Sequencing_depth	Adhesion	alanine	alpha.amylase	Anaplerotic.genes	arginine	Arsenic.reduction	asparagine	aspartate	beta.glucosidase	beta.N.acetylhexosaminidase	bidirectional.polyphosphate	bifunctional.chitinase.lysozyme	Biofilm.PGA.Synthesis.protein	Biofilm.regulator.BssS	C.P.lyase.cleavage.PhnJ	carotenoids.backbone.biosynthesis	Chemotaxis	chitinase	cobalamin.biosynthesis	Cobalt.transporter.CbiMQ	Cobalt.transporter.CbtA	Cobalt.transporter.CorA	Coenzyme.B.Coenzyme.M.regeneration	Colanic.acid.and.Biofilm.protein.A	Colanic.acid.and.Biofilm.transcriptional.regulator	Competence.factors	Competence.related.core.components	Competence.related.related.components	Copper.transporter.CopA	CP.lyase.complex	CP.lyase.operon	Curli.fimbriae.biosynthesis	cysteine	Cytochrome.aa3.600.menaquinol.oxidase	Cytochrome.bd.complex	Cytochrome.c.oxidase	Cytochrome.o.ubiquinol.oxidase	D.galacturonate.epimerase	D.galacturonate.isomerase	diacetylchitobiose.deacetylase	dissim.nitrate.reduction	dissimilatory.sulfate.....APS	dissimilatory.sulfite.....APS	DMSO.reductase	DNRA	end.product.myxoxanthophylls	Entner.Doudoroff.Pathway	F.type.ATPase	Fe.Mn.transporter.MntH
0.1Gb	0	0	0	0	0	0	0	0	0	0	0	0	0	0	0	0	0	0	0	0	0	0	0	0	0	0	0	0	0	0	0	0	0	0	0	0	0	0	0	0	0	0	0	0	0	0	0	0	0
0.25Gb	0	0	0	0	0	0	1	0	0	0	0	0	0	0	0	0	0	0	0.12	0	0	0	0	0	0	0	0	0	0	0	0.09	0	0	0	0	0	0	0	0	0	0	0	0	0	0	0	0	0	0
0.5Gb	0	1	0	0.5	1	0	1	0	0	1	0.5	0	0	0	0	0	0.12	0	0.62	0.5	0	0	0	1	0	0	0.14	0	0	0	0	0	0	0	1	0	0	0	1	0	0	0	0	0	0	0	0.5	0.625	0
0.75Gb	0	0	1	0.5	0	0.25	1	1	1	0	1	0	0	1	0	0	0.12	1	0.88	0	1	0	0	0	0	0	0.28	0	0	0.5	0.45	0	1	0	1	0	0.25	0	1	0	0	0	0	0.33	0	0.33	0.5	0.625	0
1.0Gb	0	1	1	0.75	1	0.5	1	1	1	1	1	1	0	0	0	0	0.5	1	0.88	0.5	1	1	0	0	0	0	0.28	0	1	0.75	0.63	0.66	1	0	1	0	0	0	1	0	0	0	0	0.33	1	0.33	0.75	0.875	0
10Gb	0	1	1	1	1	1	1	1	1	1	1	1	1	1	1	0.6	1	1	0.88	1	1	1	0.8	1	1	0.56	0.91	0.8	1	1	0.99	0.99	1	1	1	0.75	1	1	1	1	1	1	1	0.99	1	0.33	1	1	1
1.5Gb	1	1	1	0.75	1	0.75	1	1	1	1	1	0	0	1	1	0	0.5	1	0.88	1	1	1	0.2	1	0	0.14	0.28	0	1	1	0.9	0.66	1	0	1	0	0.5	0	1	1	1	0	0	0.66	1	0.33	0.75	1	0
2.0Gb	1	1	1	0.75	1	1	1	1	1	1	1	1	0	1	1	0	0.75	1	0.88	1	1	1	0.4	1	0	0.14	0.56	0	1	1	0.9	0.66	1	0	1	0	0.5	0	1	1	1	0	0	0.99	1	0.33	1	1	1
5.0Gb	0	1	1	1	1	1	1	1	1	1	1	1	1	1	1	0	0.88	1	0.88	1	1	1	0.4	1	0	0.56	0.84	0.4	1	1	0.99	0.99	1	0.25	1	0.25	1	1	1	1	1	0	1	0.99	1	0.33	1	1	1
[truncated: 72 more columns]

## Sheet: Fig 4A Mock-stag-24 pathway com
Source data Figure 4A: Mock-stag-24 pathway completeness
Sequencing_depth	Adhesion	alanine	alpha.amylase	Anaplerotic.genes	arginine	Arsenic.reduction	asparagine	aspartate	beta.glucosidase	beta.N.acetylhexosaminidase	bidirectional.polyphosphate	bifunctional.chitinase.lysozyme	Biofilm.PGA.Synthesis.protein	Biofilm.regulator.BssS	C.P.lyase.cleavage.PhnJ	carotenoids.backbone.biosynthesis	Chemotaxis	chitinase	cobalamin.biosynthesis	Cobalt.transporter.CbiMQ	Cobalt.transporter.CbtA	Cobalt.transporter.CorA	Coenzyme.B.Coenzyme.M.regeneration	Colanic.acid.and.Biofilm.protein.A	Colanic.acid.and.Biofilm.transcriptional.regulator	Competence.factors	Competence.related.core.components	Competence.related.related.components	Copper.transporter.CopA	CP.lyase.complex	CP.lyase.operon	Curli.fimbriae.biosynthesis	cysteine	Cytochrome.aa3.600.menaquinol.oxidase	Cytochrome.bd.complex	Cytochrome.c.oxidase	Cytochrome.o.ubiquinol.oxidase	D.galacturonate.epimerase	D.galacturonate.isomerase	diacetylchitobiose.deacetylase	dissim.nitrate.reduction	dissimilatory.sulfate.....APS	dissimilatory.sulfite.....APS	DMSO.reductase	DNRA	end.product.myxoxanthophylls	Entner.Doudoroff.Pathway	F.type.ATPase	Fe.Mn.transporter.MntH
0.1Gb	0	0	0	0	0	0.25	0	0	0	0	0	0	0	0	0	0	0	0	0.12	0	0	0	0	0	0	0	0	0	0	0	0	0	0	0	0	0	0	0	0	0	0	0	0	0	0	0	0	0	0
0.25Gb	0	0	0	0	1	0.5	1	0	0	0	1	0	0	0	0	0	0.12	0	0.12	0.5	0	1	0	0	0	0	0.21	0	0	0	0.09	0	0	0	0.5	0	0	0	0	0	0	0	0	0	0	0	0.25	0.375	0
0.5Gb	0	1	0	0.25	1	0.5	1	1	1	1	1	0	0	1	0	0.2	0.12	0	0.62	1	1	0	0	0	0	0	0.56	0	0	0.5	0.36	0	1	0	1	0	0.25	0	1	0	0	0	0	0	0	0	0.75	1	0
0.75Gb	0	1	0	0.75	1	0.75	1	1	1	1	1	0	0	1	0	0.2	0.5	0	0.88	1	1	1	0	0	0	0	0.7	0	1	0.25	0.54	0	1	0	1	0	0.25	1	1	0	0	0	0	0.33	0	0.33	0.75	1	1
1Gb	0	1	0	0.75	1	0.75	1	1	1	1	1	0	0.25	1	0	0.6	0.5	0	0.88	1	0	1	0	1	0	0	0.77	0	1	0.5	0.63	0.33	1	0	1	0	0.5	1	1	0	0	0	0	0.33	0	0.33	0.75	1	1
1.5Gb	0	1	0	1	1	0.75	1	1	1	1	1	1	0.75	1	1	0.2	0.75	0	0.88	1	1	1	0	1	0	0	0.7	0.2	1	0.75	0.81	0.33	1	0	1	0	0.75	1	1	0	0	0	0	0.66	1	0.33	0.75	1	1
10Gb	1	1	1	1	1	0.75	1	1	1	1	1	1	1	1	1	0.6	0.88	1	0.88	1	1	1	0.8	1	1	0.28	0.84	0.8	1	1	0.99	0.99	1	1	1	0.75	1	1	1	1	1	1	1	0.99	1	0.33	1	1	1
2Gb	0	1	1	1	1	0.75	1	1	1	1	1	1	1	1	1	0.6	0.88	1	0.88	1	1	1	0	1	1	0	0.77	0.2	1	1	0.9	0.33	1	0.25	1	0	0.75	1	1	1	1	0	1	0.99	1	0.33	1	1	1
5Gb	1	1	1	1	1	0.75	1	1	1	1	1	1	1	1	1	0.6	0.88	1	0.88	1	1	1	0.4	1	1	0.14	0.98	0.8	1	1	0.99	0.99	1	0.75	1	0.25	1	1	1	1	1	0	1	0.99	1	0.33	1	1	1
[truncated: 69 more columns]

## Sheet: Fig 4A Mock-stag-70 MegaHIT pat
Source data Figure 4A: Mock-stag-70 MegaHIT pathway completeness
Sequencing_depth	Adhesion	alanine	alpha.amylase	Anaplerotic.genes	arginine	Arsenic.reduction	asparagine	aspartate	beta.glucosidase	beta.N.acetylhexosaminidase	bidirectional.polyphosphate	bifunctional.chitinase.lysozyme	Biofilm.PGA.Synthesis.protein	Biofilm.regulator.BssS	C.P.lyase.cleavage.PhnJ	carotenoids.backbone.biosynthesis	Chemotaxis	chitinase	cobalamin.biosynthesis	Cobalt.transporter.CbiMQ	Cobalt.transporter.CbtA	Cobalt.transporter.CorA	Coenzyme.B.Coenzyme.M.regeneration	Colanic.acid.and.Biofilm.protein.A	Colanic.acid.and.Biofilm.transcriptional.regulator	Competence.factors	Competence.related.core.components	Competence.related.related.components	Copper.transporter.CopA	CP.lyase.complex	CP.lyase.operon	Curli.fimbriae.biosynthesis	cysteine	Cytochrome.aa3.600.menaquinol.oxidase	Cytochrome.bd.complex	Cytochrome.c.oxidase	Cytochrome.o.ubiquinol.oxidase	D.galacturonate.epimerase	D.galacturonate.isomerase	diacetylchitobiose.deacetylase	dissim.nitrate.reduction	dissimilatory.sulfate.....APS	dissimilatory.sulfite.....APS	DMSO.reductase	DNRA	end.product.myxoxanthophylls	Entner.Doudoroff.Pathway	F.type.ATPase	Fe.Mn.transporter.MntH
20Gb	0	1	1	1	1	1	1	1	1	1	1	1	1	1	1	0.6	1	1	0.88	1	1	1	0.8	1	1	0.56	0.84	0.8	1	1	0.99	0.99	1	1	1	0.75	1	1	1	1	1	1	1	0.99	1	0.33	1	1	1
50Gb	1	1	1	1	1	1	1	1	1	1	1	1	1	1	1	0.6	1	1	0.88	1	1	1	0.8	1	1	0.56	0.84	0.8	1	1	0.99	0.99	1	1	1	0.75	1	1	1	1	1	1	1	0.99	1	0.33	1	1	1
0.1Gb	0	0	0	0.25	1	0.25	0	0	0	0	0.5	0	0	0	0	0	0.12	0	0.25	0	0	0	0	0	0	0	0.35	0	0	0	0	0	0	0	1	0	0	0	0	0	0	0	0	0	0	0	0.25	0.625	0
0.25Gb	0	1	0	1	0	0.5	0	1	1	1	0.5	0	0.25	0	0	0	0.62	0	0.5	0	0	0	0	0	0	0	0.63	0	1	0	0.09	0	1	0	1	0	0.25	0	1	0	0	0	0	0	1	0.33	0.75	1	1
0.5Gb	0	1	1	0.75	1	0.75	1	1	1	1	1	0	0.25	1	0	0.2	0.62	0	0.75	0.5	0	1	0.2	0	1	0	0.84	0.6	1	0.25	0.27	0	1	0.25	1	0.25	0.5	1	1	0	1	0	0	0.66	1	0	0.75	1	1
0.75Gb	0	1	1	1	1	0.75	1	1	1	1	1	0	0.25	1	0	0.6	0.88	1	0.88	0.5	0	1	0.4	0	1	0.14	0.91	0.8	1	0.5	0.36	0	1	1	1	0.25	1	1	1	0	1	0	0	0.99	1	0.33	1	1	1
1.0Gb	0	1	1	1	1	0.75	1	1	1	1	1	0	0.25	1	0	0.6	0.88	1	0.88	1	0	1	0.4	0	1	0.14	0.98	0.6	1	0.5	0.63	0	1	1	1	0.5	1	1	1	0	1	1	0	0.99	1	0.33	1	1	1
1.5Gb	0	1	1	1	1	0.75	1	1	1	1	1	0	0.5	1	0	0.6	0.88	1	0.88	1	0	1	0.6	1	1	0.14	0.84	0.8	1	0.5	0.36	0	1	1	1	0.75	1	1	1	0	1	1	1	0.99	1	0.33	1	1	1
2.0Gb	1	1	1	1	1	1	1	1	1	1	1	0	0.5	1	1	0.6	1	1	0.88	1	1	1	0.6	1	1	0.14	0.84	0.8	1	1	0.99	0.66	1	1	1	0.75	1	1	1	1	1	1	1	0.99	1	0.33	1	1	1
5.0Gb	1	1	1	1	1	1	1	1	1	1	1	1	1	1	1	0.6	1	1	0.88	1	1	1	0.6	1	1	0.28	0.84	0.8	1	1	0.99	0.99	1	1	1	0.75	1	1	1	1	1	1	1	0.99	1	0.33	1	1	1
10Gb	1	1	1	1	1	1	1	1	1	1	1	1	1	1	1	0.6	1	1	0.88	1	1	1	0.8	1	1	0.56	0.84	0.8	1	1	0.99	0.99	1	1	1	0.75	1	1	1	1	1	1	1	0.99	1	0.33	1	1	1
[truncated: 72 more columns]

## Sheet: Fig4A Mock-stag-70 metaSPAdes p
Source data Figure 4A: Mock-stag-70 metaSPAdes pathway completeness
Sequencing_depth	Adhesion	alanine	alpha.amylase	Anaplerotic.genes	arginine	Arsenic.reduction	asparagine	aspartate	beta.glucosidase	beta.N.acetylhexosaminidase	bidirectional.polyphosphate	bifunctional.chitinase.lysozyme	Biofilm.PGA.Synthesis.protein	Biofilm.regulator.BssS	C.P.lyase.cleavage.PhnJ	carotenoids.backbone.biosynthesis	Chemotaxis	chitinase	cobalamin.biosynthesis	Cobalt.transporter.CbiMQ	Cobalt.transporter.CbtA	Cobalt.transporter.CorA	Coenzyme.B.Coenzyme.M.regeneration	Colanic.acid.and.Biofilm.protein.A	Colanic.acid.and.Biofilm.transcriptional.regulator	Competence.factors	Competence.related.core.components	Competence.related.related.components	Copper.transporter.CopA	CP.lyase.complex	CP.lyase.operon	Curli.fimbriae.biosynthesis	cysteine	Cytochrome.aa3.600.menaquinol.oxidase	Cytochrome.bd.complex	Cytochrome.c.oxidase	Cytochrome.o.ubiquinol.oxidase	D.galacturonate.epimerase	D.galacturonate.isomerase	diacetylchitobiose.deacetylase	dissim.nitrate.reduction	dissimilatory.sulfate.....APS	dissimilatory.sulfite.....APS	DMSO.reductase	DNRA	end.product.myxoxanthophylls	Entner.Doudoroff.Pathway	F.type.ATPase	Fe.Mn.transporter.MntH
20Gb	1	1	1	1	1	1	1	1	1	1	1	1	1	1	1	0.6	1	1	0.88	1	1	1	0.8	1	1	0.56	0.84	0.8	1	1	0.99	0.99	1	1	1	0.75	1	1	1	1	1	1	1	0.99	1	0.33	1	1	1
50Gb	1	1	1	1	1	1	1	1	1	1	1	1	1	1	1	0.6	1	1	0.88	1	1	1	0.8	1	1	0.56	0.84	0.8	1	1	0.99	0.99	1	1	1	0.75	1	1	1	1	1	1	1	0.99	1	0.33	1	1	1
0.1Gb	0	0	0	0.25	1	0.5	1	0	0	0	0.5	0	0	1	0	0	0.25	0	0.38	0	0	0	0	0	0	0	0.56	0	0	0	0	0	0	0	1	0	0	0	0	0	0	0	0	0	0	0	0.5	0.625	0
0.25Gb	0	1	0	0.75	1	0.5	1	1	1	1	0.5	0	0.25	0	0	0.4	0.88	1	0.5	0	1	1	0.2	0	0	0	0.7	0	1	0.25	0.18	0	1	0	1	0	0.5	0	0	0	0	0	0	0.33	0	0.33	0.75	1	1
0.5Gb	0	1	1	1	1	0.75	1	1	1	1	1	0	0.25	1	0	0.2	0.75	0	0.75	0	1	1	0.2	0	1	0	0.84	0.6	1	0.25	0.27	0	1	0.25	1	0.25	0.75	1	1	0	1	0	0	0.99	1	0	1	1	1
0.75Gb	0	1	1	1	1	1	1	1	1	1	1	0	0.25	1	0	0.6	0.88	1	0.88	0.5	1	1	0.4	0	1	0.14	0.84	0.8	1	0.75	0.45	0	1	1	1	0.25	1	1	1	0	1	0	0	0.99	1	0.33	1	1	1
1.0Gb	0	1	1	1	1	0.75	1	1	1	1	1	0	0.25	1	1	0.6	0.88	1	0.88	1	0	1	0.4	0	1	0.14	0.98	0.6	1	0.75	0.81	0	1	1	1	0.5	1	1	1	0	1	1	1	0.99	1	0.33	1	1	1
1.5Gb	0	1	1	1	1	1	1	1	1	1	1	0	0.75	1	0	0.6	1	1	0.88	1	0	1	0.6	1	1	0.14	0.84	0.8	1	0.75	0.54	0.66	1	1	1	0.75	1	1	1	0	1	1	0	0.99	1	0.33	1	1	1
2.0Gb	1	1	1	1	1	1	1	1	1	1	1	1	0.75	1	1	0.6	1	1	0.88	1	1	1	0.6	1	1	0.14	0.84	0.8	1	1	0.99	0.99	1	1	1	0.75	1	1	1	1	1	1	1	0.99	1	0.33	1	1	1
5.0Gb	0	1	1	1	1	1	1	1	1	1	1	0	1	1	1	0.6	1	1	0.88	1	1	1	0.6	1	1	0.28	0.84	0.8	1	1	0.99	0.99	1	1	1	0.75	1	1	1	1	1	1	1	0.99	1	0.33	1	1	1
10Gb	1	1	1	1	1	1	1	1	1	1	1	1	1	1	1	0.6	1	1	0.88	1	1	1	0.6	1	1	0.56	0.84	0.8	1	1	0.99	0.33	1	1	1	0.75	1	1	1	1	1	1	1	0.99	1	0.33	1	1	1
[truncated: 72 more columns]

## Sheet: Fig4B Mock-even-70  cov. of fun
Source data Fig4B Mock-even-70 coverage of functions in reference genomes [%]
Number of proteins in 70 Ref. Genomes	227543
	# protein sequences	% of ref protein sequences
Mock-even-70_0.1Gb	508	0.223255
Mock-even-70_0.25Gb	4575	2.01061
Mock-even-70_0.5Gb	20024	8.80009
Mock-even-70_0.75Gb	31012	13.6291
Mock-even-70_1.0Gb	42717	18.7732
Mock-even-70_1.5Gb	66946	29.4213
Mock-even-70_2Gb	94345	41.4625
Mock-even-70_5Gb	163389	71.8058
Mock-even-70_10Gb	215414	94.6696

## Sheet: Fig4B Mock-stag-24 cov. of func
Source data Fig4B Mock-stag-24 coverage of functions in reference genomes [%]
Number of proteins in 24 Ref. Genomes	82992
	# protein sequences	% of ref protein sequences
Mock-stag-24_0.1Gb	1213	1.46159
Mock-stag-24_0.25Gb	8222	9.90698
Mock-stag-24_0.5Gb	21230	25.5808
Mock-stag-24_0.75Gb	28632	34.4997
Mock-stag-24_1.0Gb	33068	39.8448
Mock-stag-24_1.5Gb	39146	47.1684
Mock-stag-24_2Gb	44285	53.3606
Mock-stag-24_5Gb	55237	66.557
Mock-stag-24_10Gb	65952	79.4679

## Sheet: Fig4B Mock-stag-70  MegaHIT cov
Source data Fig4B Mock-stag-70 coverage of functions in reference genomes [%]
227543	protein sequences in ref genomes
0.000439477
# Number of unique proteins found in Reference Protein Sequences ~ coverage
#MegaHit:	protein seq	% of ref protein seq
Mock-stag-70_1_0.1Gb	4301	1.89019
Mock-stag-70_2_0.25Gb	16026	7.04306
Mock-stag-70_3_0.5Gb	28484	12.5181
Mock-stag-70_4_0.75Gb	40448	17.776
Mock-stag-70_5_1Gb	52093	22.8937
Mock-stag-70_6_1.5Gb	67421	29.63
Mock-stag-70_7_2Gb	84044	36.9354
Mock-stag-70_8_5Gb	109532	48.1368
Mock-stag-70_9_10Gb	126246	55.4823
Mock-stag-70_10_20Gb	144991	63.7203
Mock-stag-70_11_50Gb	163281	71.7583

## Sheet: Fig4B Mock-stag-70  metaSPAdes 
Source data Fig4B Mock-stag-70 coverage of functions in reference genomes [%]
227543	protein sequences in ref genomes
0.000439477
# Number of unique proteins found in Reference Protein Sequences ~ coverage
#metaSPADES:	protein seq	% of ref protein seq
Mock-stag-70_1_0.1Gb	12279	5.39634
Mock-stag-70_2_0.25Gb	28141	12.3673
Mock-stag-70_3_0.5Gb	43010	18.9019
Mock-stag-70_4_0.75Gb	57836	25.4176
Mock-stag-70_5_1Gb	69408	30.5032
Mock-stag-70_6_1.5Gb	79819	35.0786
Mock-stag-70_7_2Gb	95435	41.9415
Mock-stag-70_8_5Gb	116563	51.2268
Mock-stag-70_9_10Gb	132765	58.3472
Mock-stag-70_10_20Gb	149004	65.4839
Mock-stag-70_11_50Gb	167842	73.7628

## Sheet: Fig4C Mock-stag-70  v1-10 cov. 
Fig4C Mock-stag-70 v1-10 coverage of functions in the reference genomes [%]
227543	protein sequences in ref genomes
0.000439477
# Number of unique proteins found in Reference Protein Sequences ~ coverage
Mock community	protein seq	% of ref protein seq	Mock	Seq_depth
InSilico_1_Mock-stag-70_1_0.1Gb	4685	2.05895	InSilico_1	sub0.1Gb
InSilico_1_Mock-stag-70_2_0.25Gb	16974	7.45969	InSilico_1	sub0.25Gb
InSilico_1_Mock-stag-70_3_0.5Gb	30443	13.379	InSilico_1	sub0.5Gb
InSilico_1_Mock-stag-70_4_0.75Gb	42748	18.7868	InSilico_1	sub0.75Gb
InSilico_1_Mock-stag-70_5_1Gb	54283	23.8562	InSilico_1	sub1Gb
InSilico_1_Mock-stag-70_6_1.5Gb	73415	32.2642	InSilico_1	sub1.5Gb
InSilico_1_Mock-stag-70_7_2Gb	86335	37.9423	InSilico_1	sub2Gb
InSilico_1_Mock-stag-70_8_5Gb	112421	49.4065	InSilico_1	sub5Gb
InSilico_1_Mock-stag-70_9_10Gb	129764	57.0283	InSilico_1	sub10Gb
InSilico_1_Mock-stag-70_10_20Gb	148140	65.1042	InSilico_1	sub20Gb
InSilico_2_Mock-stag-70_1_0.1Gb	4672	2.05324	InSilico_2	sub0.1Gb
InSilico_2_Mock-stag-70_2_0.25Gb	16951	7.44958	InSilico_2	sub0.25Gb
InSilico_2_Mock-stag-70_3_0.5Gb	30536	13.4199	InSilico_2	sub0.5Gb
InSilico_2_Mock-stag-70_4_0.75Gb	42628	18.734	InSilico_2	sub0.75Gb
InSilico_2_Mock-stag-70_5_1Gb	54391	23.9036	InSilico_2	sub1Gb
InSilico_2_Mock-stag-70_6_1.5Gb	73736	32.4053	InSilico_2	sub1.5Gb
InSilico_2_Mock-stag-70_7_2Gb	86515	38.0214	InSilico_2	sub2Gb
InSilico_2_Mock-stag-70_8_5Gb	112377	49.3871	InSilico_2	sub5Gb
InSilico_2_Mock-stag-70_9_10Gb	129688	56.9949	InSilico_2	sub10Gb
InSilico_2_Mock-stag-70_10_20Gb	147971	65.0299	InSilico_2	sub20Gb
InSilico_3_Mock-stag-70_1_0.1Gb	4698	2.06466	InSilico_3	sub0.1Gb
InSilico_3_Mock-stag-70_2_0.25Gb	17093	7.51199	InSilico_3	sub0.25Gb
InSilico_3_Mock-stag-70_3_0.5Gb	30624	13.4586	InSilico_3	sub0.5Gb
InSilico_3_Mock-stag-70_4_0.75Gb	42840	18.8272	InSilico_3	sub0.75Gb
InSilico_3_Mock-stag-70_5_1Gb	54407	23.9106	InSilico_3	sub1Gb
InSilico_3_Mock-stag-70_6_1.5Gb	73978	32.5117	InSilico_3	sub1.5Gb
InSilico_3_Mock-stag-70_7_2Gb	86540	38.0324	InSilico_3	sub2Gb
InSilico_3_Mock-stag-70_8_5Gb	112621	49.4944	InSilico_3	sub5Gb
InSilico_3_Mock-stag-70_9_10Gb	129779	57.0349	InSilico_3	sub10Gb
InSilico_3_Mock-stag-70_10_20Gb	148385	65.2119	InSilico_3	sub20Gb
InSilico_4_Mock-stag-70_1_0.1Gb	4744	2.08488	InSilico_4	sub0.1Gb
InSilico_4_Mock-stag-70_2_0.25Gb	16906	7.4298	InSilico_4	sub0.25Gb
InSilico_4_Mock-stag-70_3_0.5Gb	30518	13.412	InSilico_4	sub0.5Gb
InSilico_4_Mock-stag-70_4_0.75Gb	42280	18.5811	InSilico_4	sub0.75Gb
InSilico_4_Mock-stag-70_5_1Gb	54339	23.8808	InSilico_4	sub1Gb
InSilico_4_Mock-stag-70_6_1.5Gb	73872	32.4651	InSilico_4	sub1.5Gb
InSilico_4_Mock-stag-70_7_2Gb	86542	38.0333	InSilico_4	sub2Gb
InSilico_4_Mock-stag-70_8_5Gb	112417	49.4047	InSilico_4	sub5Gb
InSilico_4_Mock-stag-70_9_10Gb	129566	56.9413	InSilico_4	sub10Gb
InSilico_4_Mock-stag-70_10_20Gb	148145	65.1064	InSilico_4	sub20Gb
InSilico_5_Mock-stag-70_1_0.1Gb	4689	2.06071	InSilico_5	sub0.1Gb
InSilico_5_Mock-stag-70_2_0.25Gb	16967	7.45661	InSilico_5	sub0.25Gb
InSilico_5_Mock-stag-70_3_0.5Gb	30452	13.383	InSilico_5	sub0.5Gb
InSilico_5_Mock-stag-70_4_0.75Gb	42537	18.694	InSilico_5	sub0.75Gb
InSilico_5_Mock-stag-70_5_1Gb	54235	23.8351	InSilico_5	sub1Gb
InSilico_5_Mock-stag-70_6_1.5Gb	73693	32.3864	InSilico_5	sub1.5Gb
InSilico_5_Mock-stag-70_7_2Gb	86432	37.9849	InSilico_5	sub2Gb
InSilico_5_Mock-stag-70_8_5Gb	112342	49.3718	InSilico_5	sub5Gb
InSilico_5_Mock-stag-70_9_10Gb	129871	57.0754	InSilico_5	sub10Gb
InSilico_5_Mock-stag-70_10_20Gb	148003	65.044	InSilico_5	sub20Gb
InSilico_6_Mock-stag-70_1_0.1Gb	4744	2.08488	InSilico_6	sub0.1Gb
InSilico_6_Mock-stag-70_2_0.25Gb	17012	7.47639	InSilico_6	sub0.25Gb
InSilico_6_Mock-stag-70_3_0.5Gb	30590	13.4436	InSilico_6	sub0.5Gb
InSilico_6_Mock-stag-70_4_0.75Gb	42527	18.6897	InSilico_6	sub0.75Gb
InSilico_6_Mock-stag-70_5_1Gb	53988	23.7265	InSilico_6	sub1Gb
InSilico_6_Mock-stag-70_6_1.5Gb	73747	32.4101	InSilico_6	sub1.5Gb
InSilico_6_Mock-stag-70_7_2Gb	86576	38.0482	InSilico_6	sub2Gb
InSilico_6_Mock-stag-70_8_5Gb	112354	49.377	InSilico_6	sub5Gb
InSilico_6_Mock-stag-70_9_10Gb	129687	56.9945	InSilico_6	sub10Gb
InSilico_6_Mock-stag-70_10_20Gb	148228	65.1429	InSilico_6	sub20Gb
InSilico_7_Mock-stag-70_1_0.1Gb	4670	2.05236	InSilico_7	sub0.1Gb
InSilico_7_Mock-stag-70_2_0.25Gb	17104	7.51682	InSilico_7	sub0.25Gb
InSilico_7_Mock-stag-70_3_0.5Gb	30432	13.3742	InSilico_7	sub0.5Gb
InSilico_7_Mock-stag-70_4_0.75Gb	42224	18.5565	InSilico_7	sub0.75Gb
InSilico_7_Mock-stag-70_5_1Gb	54088	23.7705	InSilico_7	sub1Gb
InSilico_7_Mock-stag-70_6_1.5Gb	73688	32.3842	InSilico_7	sub1.5Gb
InSilico_7_Mock-stag-70_7_2Gb	86512	38.0201	InSilico_7	sub2Gb
InSilico_7_Mock-stag-70_8_5Gb	112444	49.4166	InSilico_7	sub5Gb
InSilico_7_Mock-stag-70_9_10Gb	129785	57.0376	InSilico_7	sub10Gb
InSilico_7_Mock-stag-70_10_20Gb	147995	65.0405	InSilico_7	sub20Gb
InSilico_8_Mock-stag-70_1_0.1Gb	4765	2.09411	InSilico_8	sub0.1Gb
InSilico_8_Mock-stag-70_2_0.25Gb	17220	7.5678	InSilico_8	sub0.25Gb
InSilico_8_Mock-stag-70_3_0.5Gb	30356	13.3408	InSilico_8	sub0.5Gb
InSilico_8_Mock-stag-70_4_0.75Gb	42507	18.6809	InSilico_8	sub0.75Gb
InSilico_8_Mock-stag-70_5_1Gb	54349	23.8852	InSilico_8	sub1Gb
InSilico_8_Mock-stag-70_6_1.5Gb	73495	32.2994	InSilico_8	sub1.5Gb
InSilico_8_Mock-stag-70_7_2Gb	86352	37.9498	InSilico_8	sub2Gb
InSilico_8_Mock-stag-70_8_5Gb	112459	49.4232	InSilico_8	sub5Gb
InSilico_8_Mock-stag-70_9_10Gb	129628	56.9686	InSilico_8	sub10Gb
InSilico_8_Mock-stag-70_10_20Gb	148024	65.0532	InSilico_8	sub20Gb
InSilico_9_Mock-stag-70_1_0.1Gb	4693	2.06247	InSilico_9	sub0.1Gb
InSilico_9_Mock-stag-70_2_0.25Gb	16807	7.3863	InSilico_9	sub0.25Gb
InSilico_9_Mock-stag-70_3_0.5Gb	30493	13.401	InSilico_9	sub0.5Gb
InSilico_9_Mock-stag-70_4_0.75Gb	42630	18.7349	InSilico_9	sub0.75Gb
InSilico_9_Mock-stag-70_5_1Gb	54125	23.7867	InSilico_9	sub1Gb
InSilico_9_Mock-stag-70_6_1.5Gb	73898	32.4765	InSilico_9	sub1.5Gb
InSilico_9_Mock-stag-70_7_2Gb	86698	38.1018	InSilico_9	sub2Gb
InSilico_9_Mock-stag-70_8_5Gb	112626	49.4966	InSilico_9	sub5Gb
InSilico_9_Mock-stag-70_9_10Gb	129653	56.9796	InSilico_9	sub10Gb
InSilico_9_Mock-stag-70_10_20Gb	148032	65.0567	InSilico_9	sub20Gb
InSilico_10_Mock-stag-70_1_0.1Gb	4663	2.04928	InSilico_10	sub0.1Gb
InSilico_10_Mock-stag-70_2_0.25Gb	16899	7.42673	InSilico_10	sub0.25Gb
InSilico_10_Mock-stag-70_3_0.5Gb	30203	13.2735	InSilico_10	sub0.5Gb
InSilico_10_Mock-stag-70_4_0.75Gb	42610	18.7261	InSilico_10	sub0.75Gb
InSilico_10_Mock-stag-70_5_1Gb	54076	23.7652	InSilico_10	sub1Gb
InSilico_10_Mock-stag-70_6_1.5Gb	73279	32.2045	InSilico_10	sub1.5Gb
InSilico_10_Mock-stag-70_7_2Gb	86298	37.926	InSilico_10	sub2Gb
InSilico_10_Mock-stag-70_8_5Gb	112416	49.4043	InSilico_10	sub5Gb
InSilico_10_Mock-stag-70_9_10Gb	129649	56.9778	InSilico_10	sub10Gb
InSilico_10_Mock-stag-70_10_20Gb	148269	65.1609	InSilico_10	sub20Gb
