# Supplementary material for: Benchmarking of shotgun sequencing depth reveals the potential and limitations of shallow metagenomics and strain-level analysis
Source: Nat Microbiol. 2026 Apr 21;11(5):1233–44. doi: 10.1038/s41564-026-02334-2 (PMC13171431; doi:10.1038/s41564-026-02334-2)
Supplement: Supplementary file 12 — Statistical source data. [file 41564_2026_2334_MOESM12_ESM.xlsx]

## Sheet: Fig5A Mock-even-70 rel. abund.
Source data Figure 5A: relative abundances of reference genomes in different Mock-even-70 communities
Samples	Group	Adlercreutzia_muris_CLA-AV-8	Agathobaculum_butyriciproducens_CLA-AA-H270	Alistipes_muris_CLA-AA-M12	Anthropogastromicrobium_aceti_CLA-AA-H224	Bacillus_licheniformis_CLA-AP-5	Bacteroides_acidifaciens_CLA-AP-2	Bacteroides_finegoldii_CLA-JM-H15	Bacteroides_fragilis_CLA-AA-H207.genome	Bacteroides_ovatus_CLA-AA-H168	Bacteroides_uniformis_CLA-AV-11	Bifidobacterium_longum_CLA-JM-H30-B	Bifidobacterium_pseudocatenulatum_CLA-AA-H257	Blautia_acetigignens_CLA-AA-H161	Blautia_fusiformis_CLA-AA-11	Blautia_wexlerae_CLA-AA-H259	Blautia_wexlerae_CLA-JMH-31B	Brotaphodocola_catenula_CLA-AA-H274	Brotocaccenecus_cirricatena_CLA-AA-H272	Brotolimicola_acetigignens_CLA-AA-H273	Clostridium_fessum_CLA-AA-H278	Collinsella_aerofaciens_CLA-ER-H11	Collinsella_aerofaciens_CLA-ER-H5	Collinsella_aerofaciens_CLA-ER-H8	Collinsella_aerofaciens_CLA-JM-H32-B	Coprococcus_hominis_CLA-AA-H212	Enterocloster_clostridioforme_CLA-JM-H51	Enterococcus_avium_S68	Enterococcus_faecalis_CLA-SR-172	Enterococcus_gallinarum_CLA-AP-1	Escherichia_coli_CLA-AA-H239.genome	Escherichia_coli_CLA-AD-1	Escherichia_coli_CR_B11.genome	Escherichia_coli_Ec8850.genome	Faecalibacterium_duncaniae_CLA-AA-H254.genome	Faecalibaculum_rodentium_CLA-AV-15	Faecalimonas_umbilicata_CLA-JM-H57	Fusicatenibacter_faecihominis_CLA-AA-H277	Fusicatenibacter_saccharivorans_CLA-AA-H282.genome	Gallintestinimicrobium_propionicum_CLA-AA-H176	Hallella_faecis_CLA-AA-H145	Hominenteromicrobium_mulieris_CLA-AA-H250	Hominicoprocola_fusiformis_CLA-AA-H188	Hominifimenecus_microfluidus_CLA-JM-H9	Hominilimicola_fabiformis_CLA-AA-H232	Hominimerdicola_aceti_CLA-AA-H220	Hominisplanchenecus_faecis_CLA-AA-H246	Hominisplanchenecus_murintestinalis_CLA-AA-M05	Intestinimonas_aquisgranensis_CLA-AA-H199
Mock-even-70_0.1Gb	even_facility1	1.09228	0.666328	1.29699	0.809652	1.14965	0.854803	0.756468	1.52065	1.082	12.2208	2.58642	0.833272	4.05694	1.1098	0.798887	0.733009	2.90938	1.00857	0.935623	1.25633	0.95153	6.69992	1.69868	1.99449	0.592577	0.813669	2.2588	0.778641	0.880029	1.15929	5.31102	0.936587	0.941247	0.962456	0.920198	0.873923	1.37395	1.14241	1.06802	2.65615	1.10707	1.0579	0.751326	0.820418	0.992985	0.625195	0.842591	1.14884
Mock-even-70_0.25Gb	even_facility1	1.09232	0.691729	1.23183	0.844583	1.126	0.858249	0.775151	1.547	1.07775	12.1986	2.50201	0.828585	4.06378	1.07399	0.810968	0.703516	2.86251	0.969521	0.978071	1.28255	0.938886	5.84336	3.11945	1.40924	0.61012	0.814141	2.29184	0.766795	0.875153	1.15644	5.22929	0.957669	0.936424	0.955402	0.91654	0.860969	1.40023	1.11285	1.05068	2.60428	1.13546	1.04116	0.757469	0.837264	0.980597	0.623851	0.873858	1.14349
Mock-even-70_0.5Gb	even_facility1	1.06062	0.669418	1.23402	0.827666	1.10021	0.826199	0.74543	1.48151	1.06043	11.8258	4.60499	0.822257	3.93365	1.04397	0.778207	0.698904	2.82344	0.94245	0.954342	1.25047	0.930199	8.14017	1.43244	1.37432	0.598129	0.786189	2.23059	0.735395	0.833791	1.09363	5.12209	0.896803	0.893838	0.912996	0.908467	0.815252	1.36369	1.09607	1.02508	2.54197	1.09835	1.00791	0.731518	0.809811	0.961119	0.603505	0.838646	1.09245
Mock-even-70_0.75Gb	even_facility1	1.06391	0.676629	1.22279	0.839802	1.11335	0.847789	0.7539	1.51044	1.07136	12.0059	2.59764	0.815884	4.02302	1.07245	0.787952	0.713708	2.87214	0.947839	0.966132	1.26429	0.928087	8.19524	1.45623	2.00531	0.616771	0.798322	2.25011	0.758065	0.862796	1.11505	5.13326	0.929998	0.918855	0.931565	0.910868	0.847768	1.38974	1.10914	1.03305	2.55638	1.10949	0.999647	0.747953	0.828702	0.984682	0.609578	0.853908	1.0971
Mock-even-70_1.0Gb	even_facility1	1.11277	0.700978	1.26883	0.871135	1.16345	0.873735	0.781615	1.55725	1.11956	12.4559	2.6521	0.850446	4.19102	1.09147	0.815546	0.730161	2.96543	0.991049	0.982926	1.31647	0.97506	4.65537	1.71788	1.94684	0.628448	0.813527	2.34024	0.785152	0.892146	1.1527	5.3606	0.968213	0.966065	0.975981	0.95602	0.887075	1.43148	1.14727	1.07206	2.65879	1.16071	1.05736	0.771731	0.866257	1.01284	0.636862	0.891984	1.16687
Mock-even-70_1.5Gb	even_facility1	1.11194	0.711299	1.27157	0.863472	1.16923	0.896941	0.796018	1.58437	1.12747	12.5095	2.62786	0.849209	4.2045	1.10997	0.817724	0.738827	2.97973	0.985307	0.997436	1.31271	0.974958	4.29181	1.67208	1.93761	0.627942	0.831986	2.35459	0.789627	0.899526	1.16698	5.36985	0.971366	0.963998	0.98654	0.953607	0.888008	1.44391	1.15869	1.08092	2.66679	1.16552	1.0636	0.778796	0.865724	1.01675	0.643234	0.889638	1.17544
Mock-even-70_2Gb	even_facility1	1.0599	0.678667	1.2328	0.854816	1.13528	0.866286	0.767754	1.54025	1.09701	12.2028	2.53636	0.823768	4.10625	1.09122	0.802715	0.720302	2.90656	0.961951	0.967094	1.28254	0.937771	6.76339	1.58736	1.89849	0.616384	0.808677	2.33215	0.787762	0.881207	1.114	5.22859	0.931874	0.92801	0.940031	0.930619	0.863086	1.39738	1.1175	1.04963	2.58546	1.11598	1.01581	0.749836	0.849121	0.997851	0.623342	0.871389	1.10286
Mock-even-70_5Gb	even_facility1	1.04048	0.668115	1.21236	0.822091	1.10775	0.842879	0.749839	1.50224	1.06467	11.8951	2.49413	0.804226	3.98683	1.05816	0.77772	0.706298	2.83301	0.938722	0.942542	1.24252	0.920799	8.70335	1.4939	2.36097	0.602045	0.791472	2.24273	0.747264	0.854343	1.09712	5.08287	0.914092	0.91163	0.92581	0.913606	0.838383	1.35941	1.09871	1.03285	2.52421	1.09481	1.00433	0.738636	0.825654	0.969663	0.608935	0.849538	1.09706
Mock-even-70_10Gb	even_facility1	1.11713	0.702265	1.329	0.901899	1.20498	0.916563	0.821763	1.6316	1.15774	12.8868	2.64387	0.889075	4.39902	1.15324	0.860007	0.768036	3.06817	1.03679	1.00885	1.35705	0.99815	2.13112	1.58774	1.30951	0.653581	0.870327	2.4496	0.810393	0.91994	1.14698	5.79818	0.900685	0.901832	0.994626	0.994004	0.872283	1.46699	1.18185	1.11642	2.74467	1.1899	1.08567	0.805834	0.901867	1.04743	0.65664	0.909478	1.18244
Mock-even-70_bgDNA_0.1Gb	even_bgDNA_facility1	0.981773	0.612646	1.0342	0.735211	0.942945	0.747736	0.862965	1.33605	0.996266	10.2427	2.75673	0.739148	3.40516	0.88551	0.658094	0.61533	2.44719	0.809645	0.856524	1.17376	0.843999	13.957	2.85174	5.55837	0.541791	0.738969	1.96963	0.631255	0.775112	0.938293	4.59288	0.794078	0.77547	0.836842	0.81555	0.727517	1.22654	0.994476	0.89714	2.26611	0.957975	0.875669	0.651294	0.675986	0.817875	0.575071	0.756325	1.00933
Mock-even-70_bgDNA_0.25Gb	even_bgDNA_facility1	0.977085	0.60974	1.02107	0.748716	0.933735	0.75332	0.866301	1.31333	0.945068	10.2127	2.63156	0.707632	3.38828	0.881884	0.660811	0.649407	2.42685	0.801063	0.866159	1.11224	0.828404	14.3139	4.25252	4.48103	0.556331	0.729308	2.01445	0.653019	0.74142	0.949956	4.50887	0.787604	0.786754	0.845688	0.785054	0.763946	1.20411	0.98176	0.878484	2.23821	0.978714	0.861413	0.643386	0.702107	0.821109	0.557181	0.764016	0.999327
Mock-even-70_bgDNA_0.5Gb	even_bgDNA_facility1	0.965443	0.60333	1.02452	0.722336	0.915845	0.746957	0.840202	1.31152	0.948091	10.109	3.03935	0.716065	3.30968	0.885737	0.658843	0.623889	2.42408	0.822707	0.855202	1.09799	0.825272	14.1359	4.25164	4.74947	0.543543	0.714569	2.0148	0.655565	0.74457	0.935014	4.5106	0.766518	0.769511	0.838349	0.80254	0.752408	1.18895	0.948625	0.862578	2.23186	0.945418	0.870737	0.64769	0.685708	0.850677	0.554053	0.743857	1.00873
Mock-even-70_bgDNA_0.75Gb	even_bgDNA_facility1	0.980109	0.620678	1.05338	0.730792	0.952111	0.758504	0.872277	1.32252	0.960715	10.1948	2.76538	0.733739	3.36162	0.889294	0.65987	0.628236	2.46389	0.839764	0.854689	1.11703	0.841285	14.3385	2.94967	5.31606	0.55829	0.721879	2.0208	0.63867	0.758314	0.959788	4.54076	0.771124	0.778112	0.864886	0.820703	0.741558	1.19858	0.972574	0.881737	2.27539	0.970863	0.865456	0.643519	0.683947	0.846941	0.567511	0.763709	1.01013
Mock-even-70_bgDNA_1.0Gb	even_bgDNA_facility1	0.962815	0.598428	1.03269	0.753792	0.943464	0.754419	0.869001	1.31572	0.953453	10.1272	2.52798	0.708508	3.34039	0.900888	0.671958	0.638134	2.46563	0.827232	0.868409	1.11292	0.819251	14.2159	2.63525	6.23711	0.563671	0.71561	2.0405	0.657037	0.755657	0.945114	4.51658	0.767637	0.766184	0.854277	0.804761	0.746761	1.19976	0.969737	0.877968	2.24192	0.955139	0.852161	0.647567	0.70632	0.827734	0.560013	0.746188	1.00121
Mock-even-70_bgDNA_1.5Gb	even_bgDNA_facility1	0.985284	0.608414	1.06223	0.751278	0.959484	0.765223	0.893841	1.3359	0.985176	10.2845	2.73079	0.72042	3.40454	0.906357	0.678441	0.632028	2.47358	0.842	0.868869	1.12363	0.834721	13.6107	2.87496	5.24638	0.571491	0.727843	2.07154	0.676795	0.768298	0.953442	4.59662	0.775204	0.77715	0.860245	0.816548	0.762436	1.21869	0.977645	0.897481	2.26732	0.979747	0.866803	0.647895	0.715123	0.860918	0.570926	0.77016	1.00089
Mock-even-70_bgDNA_2Gb	even_bgDNA_facility1	1.00406	0.616689	1.07457	0.750915	0.949715	0.770515	0.878788	1.33503	0.973696	10.3087	2.85806	0.734963	3.41038	0.899013	0.671155	0.625655	2.496	0.839426	0.876959	1.11964	0.848339	12.607	4.07279	5.13953	0.566335	0.73805	2.0416	0.648905	0.758766	0.96291	4.60718	0.78876	0.78487	0.873007	0.829898	0.752904	1.22116	0.985892	0.888584	2.29104	0.986936	0.887558	0.656845	0.692299	0.850257	0.570279	0.766581	1.03849
Mock-even-70_bgDNA_5Gb	even_bgDNA_facility1	0.971549	0.603225	1.04428	0.745849	0.94718	0.762266	0.878272	1.31834	0.972562	10.1654	2.44429	0.711415	3.36375	0.892376	0.671209	0.63042	2.45847	0.819816	0.858132	1.12012	0.830107	14.4519	3.08295	5.39729	0.562292	0.723328	2.0538	0.662408	0.76681	0.936044	4.51703	0.76667	0.765231	0.850673	0.809436	0.751532	1.20241	0.969247	0.879647	2.23608	0.962974	0.860072	0.645469	0.707788	0.844178	0.56607	0.763387	0.999055
Mock-even-70_bgDNA_10Gb	even_bgDNA_facility1	1.07521	0.67518	1.20515	0.862091	1.09103	0.878881	1.04717	1.51015	1.12551	11.4077	2.6985	0.833539	3.82169	1.0281	0.772225	0.716911	2.82015	0.942234	0.970532	1.28483	0.934753	5.99765	3.96331	2.54641	0.66652	0.849163	2.4029	0.747954	0.871635	1.05588	5.30804	0.834978	0.832892	0.95804	0.93748	0.838199	1.37484	1.12433	1.01194	2.55155	1.10571	0.980771	0.756715	0.78749	0.954424	0.66542	0.853586	1.12465
Mock-even-70_0.1Gb	even_facility2	1.27433	0.801356	1.2649	0.851346	1.04104	0.913623	0.738742	1.59901	1.16357	14.3458	2.97634	0.976405	4.20438	1.06948	0.75793	0.744633	3.16149	1.10837	1.10971	1.36488	1.17418	1.14068	1.7202	1.27971	0.710633	0.991217	1.69411	0.742277	0.79092	1.36505	6.65019	1.07487	1.07066	1.2378	1.16526	0.908405	1.55272	1.20548	1.12991	3.18371	1.25093	1.08733	0.86195	0.755574	1.10231	0.651217	0.854039	1.51031
Mock-even-70_0.25Gb	even_facility2	1.29435	0.719554	1.33787	0.874132	1.09686	0.940165	0.755365	1.65413	1.18314	14.4885	3.04549	1.04397	4.09792	1.11303	0.739348	0.741766	3.16833	1.14823	1.02901	1.35781	1.1576	1.21668	1.85706	1.37821	0.68616	0.947115	1.85207	0.64098	0.814598	1.31203	6.9364	0.953311	0.971896	1.11121	1.19296	0.723331	1.52493	1.0825	1.11	3.30946	1.17755	1.13025	0.841947	0.776822	1.09943	0.64642	0.758539	1.48263
Mock-even-70_0.5Gb	even_facility2	1.25006	0.709929	1.32325	0.897036	1.12085	0.945603	0.73798	1.69343	1.15778	14.5781	3.06771	1.03304	4.13969	1.10496	0.711347	0.719031	3.07457	1.1251	1.0346	1.30639	1.17203	1.16994	1.84756	1.37263	0.734623	0.907331	1.88016	0.679118	0.841232	1.2946	6.96061	0.98089	0.98283	1.08295	1.1915	0.674642	1.47894	1.11025	1.1527	3.31062	1.16442	1.11988	0.820044	0.780355	1.0772	0.656215	0.778789	1.42262
Mock-even-70_0.75Gb	even_facility2	1.27624	0.77133	1.28504	0.898398	0.972457	0.916771	0.72043	1.67735	1.16855	14.4558	3.06192	1.01099	4.24897	1.08314	0.770722	0.803655	3.11047	1.14446	1.09697	1.33679	1.16888	1.1533	1.82555	1.34441	0.714347	0.975093	1.82754	0.605935	0.818743	1.22144	6.79061	0.914946	0.910038	1.21114	1.17959	0.82799	1.53698	1.17403	1.10524	3.24804	1.21743	1.10703	0.843321	0.786661	1.10906	0.638828	0.818215	1.47181
Mock-even-70_1Gb	even_facility2	1.26376	0.800897	1.26754	0.89991	0.994976	0.931522	0.724771	1.67994	1.15622	14.3084	3.00798	0.965853	4.26401	1.11167	0.774493	0.823884	3.15118	1.14003	1.14882	1.38867	1.15652	1.12537	1.78559	1.31245	0.72225	0.979851	1.82453	0.610765	0.807199	1.22093	6.80578	0.90807	0.908269	1.2139	1.1523	0.858116	1.53986	1.19848	1.08762	3.19679	1.26992	1.08974	0.836721	0.797646	1.1255	0.653322	0.833172	1.47684
Mock-even-70_1.5Gb	even_facility2	1.22971	0.741838	1.26259	0.893633	1.03997	0.915911	0.738672	1.69935	1.17063	14.646	3.03825	1.00677	4.1989	1.1261	0.751336	0.762694	3.10194	1.13245	1.07046	1.33931	1.16616	1.14441	1.79768	1.34147	0.724584	0.990065	1.81227	0.615739	0.796214	1.27629	6.87211	0.951727	0.940966	1.17384	1.18293	0.763359	1.53952	1.12832	1.14191	3.29533	1.19454	1.11844	0.840037	0.769921	1.10506	0.6477	0.81037	1.46587
Mock-even-70_2Gb	even_facility2	1.1999	0.716827	1.28098	0.8961	1.09314	0.946344	0.744718	1.69648	1.17686	14.6789	2.99979	1.01197	4.21594	1.11905	0.737465	0.741284	3.12309	1.10777	1.04373	1.34424	1.14387	1.13352	1.79272	1.31729	0.725832	0.96304	1.88452	0.649922	0.827705	1.27653	6.89639	0.9516	0.96304	1.10855	1.19242	0.72578	1.52128	1.11854	1.14953	3.28614	1.17597	1.11059	0.835028	0.784416	1.09899	0.660731	0.795733	1.41049
Mock-even-70_5Gb	even_facility2	1.01008	0.673433	1.11912	0.976342	1.05033	0.995878	0.786123	1.76155	1.27911	14.8865	2.58886	0.885107	4.35153	1.16234	0.815074	0.817207	3.05691	1.00757	1.08038	1.34187	0.978501	0.967439	1.53555	1.13679	0.741741	0.949673	2.08011	0.727671	0.889827	1.19233	6.5856	0.900441	0.900396	1.03284	1.07416	0.800666	1.49946	1.11755	1.10053	3.09306	1.10975	0.992519	0.825273	0.901965	1.16518	0.678659	0.827309	1.27656
Mock-even-70_10Gb	even_facility2	1.13051	0.808584	1.16015	0.934832	0.989082	0.948893	0.750984	1.70777	1.20803	14.6411	2.67179	0.89467	4.35017	1.12565	0.810483	0.852758	3.16856	1.07288	1.19444	1.38015	1.03459	1.02644	1.57452	1.18203	0.743414	0.982053	1.87334	0.632635	0.821142	1.23463	6.33443	1.01068	1.00228	1.16742	1.09026	1.00611	1.57869	1.21525	1.08851	3.11143	1.20876	1.00653	0.841012	0.830788	1.17414	0.657178	0.898794	1.38157
Mock-even-70_bgDNA_0.1Gb	even_bgDNA_facility2	1.05451	0.817319	1.13371	1.01372	1.08602	0.983718	1.21055	1.77298	1.25112	12.9679	2.45714	0.872354	4.16904	1.1717	0.820988	0.886814	3.12014	1.05235	1.2153	1.36918	0.969906	0.974438	1.46371	1.0899	0.788831	1.21141	2.24261	1.00379	0.877102	1.24702	5.91375	0.966237	0.951777	1.2304	1.05105	1.10372	1.6368	1.30486	1.14817	2.90497	1.17019	0.950266	0.848182	0.811492	1.11969	0.736386	0.941417	1.2917
Mock-even-70_bgDNA_0.25Gb	even_bgDNA_facility2	1.10581	0.734341	1.20738	1.00443	1.08056	1.01005	1.15856	1.76627	1.2807	13.48	2.64931	0.921574	4.24893	1.14229	0.825993	0.825058	3.07035	1.04558	1.1378	1.37348	1.00892	1.06055	1.54967	1.13331	0.751736	1.05082	2.40485	0.766139	0.875373	1.16473	6.23629	0.905114	0.870323	1.11722	1.12265	0.886596	1.57212	1.18905	1.10675	3.04772	1.16006	1.03361	0.854611	0.846194	1.10394	0.725737	0.873877	1.30277
Mock-even-70_bgDNA_0.5Gb	even_bgDNA_facility2	1.11325	0.734864	1.19553	1.02625	1.0387	0.975516	1.1778	1.74856	1.27063	13.6159	2.73063	0.915239	4.20163	1.16216	0.845871	0.862872	3.0251	1.07543	1.1148	1.31808	1.05861	1.03516	1.62792	1.1598	0.773412	1.02443	2.26332	0.735046	0.884146	1.13989	6.27403	0.903875	0.910784	1.12098	1.10589	0.857417	1.53855	1.18571	1.11398	3.02237	1.14016	0.996699	0.872873	0.84869	1.14198	0.7205	0.864236	1.37736
Mock-even-70_bgDNA_0.75Gb	even_bgDNA_facility2	1.11545	0.765458	1.20142	1.00015	1.02122	1.00199	1.22146	1.7362	1.24041	13.6207	2.7402	0.895178	4.24493	1.13084	0.837008	0.862504	3.09003	1.06842	1.14193	1.35853	1.04218	1.03242	1.59506	1.17317	0.7712	1.04649	2.18727	0.712168	0.881626	1.14422	6.34158	0.865604	0.872323	1.16627	1.10684	0.916137	1.56169	1.19711	1.10236	3.06642	1.16961	1.01502	0.843152	0.822824	1.16472	0.700626	0.871978	1.38443
Mock-even-70_bgDNA_1Gb	even_bgDNA_facility2	1.15479	0.718467	1.23481	0.973444	1.07933	0.995739	1.12374	1.70111	1.26265	13.7301	2.77231	0.92336	4.1412	1.13808	0.806751	0.805008	2.99642	1.09063	1.07281	1.33435	1.07116	1.08425	1.67131	1.23642	0.772438	1.02103	2.31673	0.743844	0.887439	1.19313	6.41174	0.896598	0.90674	1.11208	1.11056	0.811084	1.52638	1.1241	1.1182	3.13984	1.13862	1.06436	0.836149	0.839812	1.11981	0.699747	0.821048	1.38551
Mock-even-70_bgDNA_1.5Gb	even_bgDNA_facility2	1.09408	0.660799	1.2057	0.985845	1.12361	1.01347	1.1167	1.75328	1.28402	13.7615	2.72981	0.923176	4.15491	1.15853	0.808152	0.792711	3.01318	1.05536	1.05545	1.32694	1.04746	1.0566	1.6353	1.22141	0.769489	1.0018	2.38601	0.765539	0.900377	1.21577	6.37854	0.920251	0.914973	1.05687	1.10868	0.768042	1.52511	1.12831	1.12747	3.08906	1.11269	1.06112	0.843287	0.860296	1.12059	0.715295	0.827906	1.35402
Mock-even-70_bgDNA_2Gb	even_bgDNA_facility2	1.15377	0.686574	1.22514	0.962371	1.11921	0.996763	1.12263	1.74105	1.26634	13.7444	2.83248	0.953394	4.09975	1.15336	0.78964	0.78449	3.00125	1.08479	1.0558	1.33639	1.08994	1.08278	1.69625	1.22426	0.771191	1.01249	2.32068	0.746298	0.897001	1.2133	6.44874	0.911567	0.902508	1.0827	1.12706	0.767226	1.50865	1.12915	1.10724	3.11973	1.1166	1.07494	0.847464	0.838791	1.09975	0.709538	0.829429	1.38383
Mock-even-70_bgDNA_5Gb	even_bgDNA_facility2	1.09302	0.688257	1.17283	0.994637	1.08787	1.00977	1.14804	1.75101	1.2952	13.8621	2.6632	0.901188	4.17645	1.14942	0.824513	0.812792	3.02384	1.05752	1.08786	1.33389	1.03446	1.03919	1.59278	1.18533	0.781042	1.01639	2.34374	0.745541	0.909451	1.18514	6.33965	0.894112	0.896134	1.05688	1.09647	0.805114	1.51621	1.13978	1.1285	3.12073	1.10599	1.03147	0.836606	0.86051	1.13729	0.716709	0.832519	1.34577
Mock-even-70_bgDNA_10Gb	even_bgDNA_facility2	1.12481	0.708517	1.21373	0.981431	1.09034	0.993227	1.13001	1.7264	1.26115	13.7351	2.75667	0.939168	4.19207	1.14248	0.799002	0.804909	3.04382	1.09181	1.09315	1.35447	1.05258	1.06558	1.63746	1.2108	0.764107	1.02109	2.29432	0.725915	0.892322	1.19906	6.39197	0.906672	0.901438	1.09504	1.11584	0.828469	1.53244	1.14988	1.12671	3.1112	1.1502	1.05925	0.844623	0.82739	1.12514	0.711283	0.840143	1.38142
[truncated: 22 more columns]

## Sheet: Fig5A Mock-stag-24 rel. abund.
Source data Figure 5A: relative abundances of reference genomes in different Mock-stag-24 communities
Samples	Seq_depth	Group	Bacillus_licheniformis_CLA-AP-5	Bacteroides_fragilis_CLA-AA-H207	Bacteroides_ovatus_CLA-AA-H168	Bifidobacterium_pseudocatenulatum_CLA-AA-H257	Blautia_fusiformis_CLA-AA-11	Collinsella_sp_nov_CLA-ER-H11	Enterocloster_clostridioformis_CLA-JM-H51	Enterococcus_faecalis_CLA-SR-172	Escherichia_coli_CLA-AA-H239	Faecalibacterium_duncaniae_CLA-AA-H254	Fusicatenibacter_faecihominis_CLA-AA-H277	Hominenteromicrobium_mulieris_CLA-AA-H250	Hominicoprocola_fusiformis_CLA-AA-H188	Hominifimenecus_microfluidus_CLA-JM-H9	Hominilimicola_fabiformis_CLA-AA-H232	Kosakonia_cowanii_CLA-AP-13	Lactococcus_lactis_CLA-AV-14	Parabacteroides_goldsteinii_CLA-AP-3	Phocaeicola_sartorii_CLA-AV-12	Phocaeicola_vulgatus_CLA-KB-H118	Roseburia_amylophila_CLA-AA-H204	Ruminococcus_gnavus_CLA-JM-H50	Thomasclavelia_ramosa_CLA-JM-H52	Veillonella_intestinalis_CLA-AV-13
Mock-stag-24_0.1Gb	0.1Gb	stag_facility1	2.62732	8.34362	2.23619	0.351579	0.990329	0.206783	15.8564	8.52974	5.72551	9.38738	2.80004	0.092011	0.544156	0.0736088	0.0489111	7.11552	0.266509	0.369335	9.34461	0.201294	5.32518	1.01051	17.5938	0.959659
Mock-stag-24_0.25Gb	0.25Gb	stag_facility1	2.60489	8.3217	2.21338	0.351956	1.0236	0.199045	15.7098	8.61646	5.61673	9.30775	2.77537	0.0925276	0.617827	0.0736577	0.0571954	7.17083	0.242901	0.3692	9.34672	0.226244	5.36537	1.00011	17.7337	0.963016
Mock-stag-24_0.5Gb	0.5Gb	stag_facility1	2.60497	8.3247	2.24065	0.35693	1.0323	0.198757	15.7442	8.56175	5.65182	9.32271	2.79211	0.100621	0.588754	0.0738443	0.055101	7.15919	0.255245	0.372383	9.38439	0.230243	5.43086	0.996237	17.5654	0.956847
Mock-stag-24_0.75Gb	0.75Gb	stag_facility1	2.61315	8.33205	2.23033	0.364399	1.03588	0.19801	15.6779	8.60281	5.62209	9.31122	2.78488	0.0988435	0.623778	0.0768879	0.0548892	7.08821	0.25178	0.373698	9.39851	0.224938	5.3817	0.990997	17.6969	0.966157
Mock-stag-24_1.0Gb	1.0Gb	stag_facility1	2.61413	8.28147	2.24552	0.35647	1.03487	0.202243	15.7123	8.61233	5.65699	9.31092	2.78455	0.100447	0.619718	0.0768213	0.0531952	7.14581	0.251524	0.383084	9.3945	0.226908	5.40385	0.986174	17.5761	0.970098
Mock-stag-24_1.5Gb	1.5Gb	stag_facility1	2.58969	8.2934	2.22748	0.357006	1.02957	0.203511	15.7486	8.5983	5.65966	9.34184	2.77548	0.100183	0.570578	0.075374	0.0552298	7.20003	0.254001	0.371936	9.36611	0.229914	5.39103	0.999867	17.5922	0.969069
Mock-stag-24_2Gb	2Gb	stag_facility1	2.6017	8.30324	2.23982	0.349827	1.04568	0.194856	15.6707	8.67638	5.58109	9.15915	2.77485	0.0949484	0.579941	0.0760024	0.0543257	6.98521	0.25816	0.374542	9.41818	0.229482	5.44743	1.00148	17.9072	0.975836
Mock-stag-24_5Gb	5Gb	stag_facility1	2.6177	8.29693	2.23698	0.34862	1.04175	0.1963	15.6655	8.67115	5.60091	9.13569	2.76387	0.0965203	0.562199	0.0732779	0.054284	7.04128	0.258451	0.371139	9.39267	0.224273	5.37433	0.995921	18.0144	0.965771
Mock-stag-24_10Gb	10Gb	stag_facility1	2.5612	8.26361	2.22156	0.36036	1.01583	0.200725	15.6797	8.50144	5.68344	9.16128	2.70699	0.0982981	0.508981	0.0513974	0.0478705	7.3064	0.250666	0.352983	9.40215	0.153452	5.22842	0.982698	18.2859	0.974643
Mock-stag-24_bgDNA_0.1Gb	0.1Gb	stag_bgDNA_facility1	2.57134	8.27437	2.52203	0.382526	1.20038	0.222891	15.305	7.89832	5.6597	9.81967	2.95761	0.17906	0.651241	0.237585	0.268715	7.28568	0.553368	0.776259	9.46354	0.707524	5.53592	1.13513	15.3277	1.0644
Mock-stag-24_bgDNA_0.25Gb	0.25Gb	stag_bgDNA_facility1	2.65813	8.13298	2.4896	0.410249	1.17086	0.23308	15.4153	7.9011	5.70754	9.81649	2.91365	0.194151	0.754954	0.242316	0.269031	7.23224	0.556235	0.778093	9.44328	0.719302	5.50455	1.12598	15.2203	1.11058
Mock-stag-24_bgDNA_0.5Gb	0.5Gb	stag_bgDNA_facility1	2.6293	8.19416	2.47754	0.396356	1.15991	0.235327	15.4509	7.92435	5.67675	9.93252	2.90286	0.191024	0.664835	0.232169	0.281257	7.25497	0.549343	0.805439	9.4516	0.700356	5.54429	1.11738	15.1485	1.0789
Mock-stag-24_bgDNA_0.75Gb	0.75Gb	stag_bgDNA_facility1	2.63282	8.13719	2.49098	0.38185	1.16407	0.239843	15.5084	7.85705	5.70457	9.90824	2.92291	0.192551	0.694503	0.22421	0.271502	7.3012	0.555452	0.784818	9.48133	0.703765	5.55117	1.13222	15.0845	1.07488
Mock-stag-24_bgDNA_1.0Gb	1.0Gb	stag_bgDNA_facility1	2.60005	8.20164	2.47168	0.402238	1.17397	0.229064	15.5813	7.85894	5.70372	10.0321	2.94618	0.189894	0.678459	0.223284	0.264066	7.30273	0.553236	0.787732	9.46549	0.714727	5.55059	1.12128	14.8802	1.06738
Mock-stag-24_bgDNA_1.5Gb	1.5Gb	stag_bgDNA_facility1	2.60089	8.18485	2.49818	0.389434	1.17842	0.236864	15.4329	7.8836	5.69936	9.86089	2.91649	0.190733	0.738339	0.231804	0.276374	7.25939	0.555558	0.783665	9.50809	0.707191	5.51878	1.11213	15.1525	1.08363
Mock-stag-24_bgDNA_2Gb	2Gb	stag_bgDNA_facility1	2.60393	8.19406	2.4853	0.40129	1.1714	0.238751	15.4685	7.85997	5.72234	9.93539	2.91471	0.191132	0.671981	0.228253	0.276368	7.3303	0.554619	0.788933	9.46856	0.698802	5.51078	1.11773	15.0943	1.07259
Mock-stag-24_bgDNA_5Gb	5Gb	stag_bgDNA_facility1	2.61453	8.17005	2.48787	0.397671	1.17625	0.236451	15.4696	7.8566	5.69418	9.88985	2.9277	0.18907	0.785477	0.229486	0.273504	7.27859	0.556554	0.783499	9.49762	0.695035	5.5392	1.1188	15.0506	1.08185
Mock-stag-24_bgDNA_10Gb	10Gb	stag_bgDNA_facility1	2.69149	8.27264	2.55144	0.408646	1.19939	0.240554	15.6506	7.79926	5.85328	9.7656	2.94667	0.204177	0.583966	0.23807	0.293816	7.45376	0.579694	0.811517	9.65656	0.704173	5.46356	1.15116	14.3935	1.08652
Mock-stag-24_0.1Gb	0.1Gb	stag_facility2	2.36849	9.15223	2.42928	0.466013	1.09097	0.273529	18.8533	7.01186	6.9626	11.207	2.91241	0.100259	0.572211	0.0387762	0.0510029	8.83154	0.174318	0.300428	10.4626	0.1841	4.71148	1.05255	9.68951	1.10355
Mock-stag-24_0.25Gb	0.25Gb	stag_facility2	2.46775	9.16577	2.3986	0.44144	1.04935	0.266481	18.9113	7.10172	6.96234	11.2736	2.9964	0.114842	0.57987	0.048929	0.0491986	9.09433	0.169162	0.296405	10.499	0.155009	4.63586	1.05083	9.21052	1.06134
Mock-stag-24_0.5Gb	0.5Gb	stag_facility2	2.436	9.12568	2.41531	0.438172	1.09019	0.251946	18.783	7.29503	6.82066	11.0824	3.01739	0.106041	0.556977	0.0480457	0.0452311	8.72986	0.18027	0.293184	10.5	0.16024	4.78592	1.06624	9.7254	1.04686
Mock-stag-24_0.75Gb	0.75Gb	stag_facility2	2.4167	9.09001	2.37082	0.440877	1.08132	0.247373	18.8638	7.05795	6.85451	11.3349	3.00714	0.115206	0.560565	0.049167	0.0460034	8.75076	0.171711	0.292014	10.414	0.159013	4.86824	1.05057	9.7174	1.03989
Mock-stag-24_1Gb	1Gb	stag_facility2	2.38056	9.07718	2.40028	0.429207	1.07774	0.256516	18.7603	7.10346	6.80999	11.184	2.97981	0.109138	0.550595	0.0516416	0.049645	8.75051	0.1688	0.294215	10.4036	0.162336	4.84067	1.05425	10.0553	1.05029
Mock-stag-24_1.5Gb	1.5Gb	stag_facility2	2.45098	9.21388	2.43747	0.430313	1.09651	0.244217	18.6696	7.44617	6.82297	10.8056	2.95874	0.108017	0.547248	0.0454146	0.0443755	8.65087	0.178281	0.293247	10.5482	0.162003	4.78321	1.07404	9.93889	1.04982
Mock-stag-24_2Gb	2Gb	stag_facility2	2.38709	9.16359	2.40505	0.45036	1.08406	0.263186	19.1556	6.99678	6.96905	11.305	2.97242	0.11085	0.558766	0.050871	0.0452331	9.01006	0.171514	0.293999	10.4908	0.159522	4.71894	1.06244	9.12784	1.04703
Mock-stag-24_5Gb	5Gb	stag_facility2	2.43679	9.12413	2.40915	0.445636	1.07724	0.257375	18.9512	7.18297	6.93471	11.3041	3.01881	0.110555	0.560965	0.0509332	0.0454881	8.90688	0.170993	0.291211	10.4663	0.159548	4.77528	1.06402	9.2238	1.03186
Mock-stag-24_10Gb	10Gb	stag_facility2	2.15531	9.01146	2.35345	0.427094	1.05098	0.2524	19.6336	6.17308	6.58267	12.0174	3.04732	0.103163	0.540005	0.0638464	0.0457112	8.4715	0.144849	0.313067	10.3257	0.198114	5.27078	1.03362	9.71938	1.06557
Mock-stag-24_bgDNA_0.1Gb	0.1Gb	stag_bgDNA_facility2	2.41982	9.86994	2.4712	0.501421	1.22879	0.246377	18.4647	7.19508	6.57604	9.80866	3.22952	0.129379	0.485945	0.0835701	0.082332	7.60302	0.194997	0.36647	10.749	0.284757	5.04268	1.23003	10.6239	1.11241
Mock-stag-24_bgDNA_0.25Gb	0.25Gb	stag_bgDNA_facility2	2.13345	8.71022	2.57725	0.409934	1.23876	0.270719	18.5246	6.14818	6.06982	11.4539	3.16756	0.209448	0.521223	0.212678	0.22289	7.5049	0.423168	0.643453	10.4237	0.675026	5.71741	1.15301	10.4218	1.16697
Mock-stag-24_bgDNA_0.5Gb	0.5Gb	stag_bgDNA_facility2	2.29446	8.8982	2.59679	0.431824	1.25497	0.251987	18.6207	6.49109	6.32644	11.1703	3.06911	0.185193	0.553825	0.178961	0.197753	7.98392	0.420237	0.588293	10.4364	0.601925	5.12152	1.15127	10.0098	1.165
Mock-stag-24_bgDNA_0.75Gb	0.75Gb	stag_bgDNA_facility2	2.2554	8.72983	2.59604	0.40356	1.21798	0.252372	18.3439	6.44317	6.09674	11.0372	3.1063	0.207854	0.534895	0.216603	0.225284	7.49105	0.421529	0.64752	10.4298	0.64964	5.50717	1.15984	10.8606	1.16583
Mock-stag-24_bgDNA_1Gb	1Gb	stag_bgDNA_facility2	2.31824	8.84988	2.5933	0.44027	1.21373	0.254422	18.3069	6.80009	6.44223	10.7889	3.03323	0.197006	0.549547	0.187045	0.196144	8.04438	0.410197	0.567409	10.5271	0.594177	4.96168	1.14401	10.4124	1.16772
Mock-stag-24_bgDNA_1.5Gb	1.5Gb	stag_bgDNA_facility2	2.25186	8.85903	2.57596	0.414725	1.2188	0.244671	18.4812	6.59059	6.33614	11.1964	3.09557	0.194088	0.54053	0.18718	0.197908	7.85256	0.402278	0.583505	10.4332	0.597703	5.21726	1.15994	10.2203	1.14864
Mock-stag-24_bgDNA_2Gb	2Gb	stag_bgDNA_facility2	2.1516	8.75555	2.55642	0.428644	1.23521	0.259096	18.9993	6.01582	6.2677	11.897	3.12538	0.201594	0.552893	0.186037	0.194165	7.96308	0.400044	0.580328	10.467	0.637853	5.27023	1.14063	9.54674	1.16774
Mock-stag-24_bgDNA_5Gb	5Gb	stag_bgDNA_facility2	2.17681	8.84838	2.56994	0.425618	1.22916	0.257183	18.9487	6.11414	6.22889	11.6134	3.11287	0.198674	0.550857	0.185591	0.202286	7.81267	0.407147	0.58976	10.5542	0.656088	5.28943	1.15002	9.69392	1.18426
Mock-stag-24_bgDNA_10Gb	10Gb	stag_bgDNA_facility2	2.22852	8.83183	2.59977	0.399328	1.22552	0.238307	18.363	6.59761	6.02792	11.0609	3.09622	0.199366	0.52043	0.190535	0.208472	7.39173	0.430335	0.600267	10.5048	0.656834	5.46538	1.16137	10.8069	1.19469

## Sheet: Fig5B Mock-even-70 delta facili
Source data Figure 5B: difference in reference genome coverage between facility 1 and facility 2 for Mock-even-70
Genomes	0.1Gb	0.25Gb	0.5Gb	0.75Gb	1.0Gb	1.5Gb	2Gb	5Gb	10Gb
Adlercreutzia_muris_CLA-AV-8	0.0474513	-0.0210621	-0.0557967	0.063766	-0.00627393	-0.0382881	-0.0353437	-0.0092058	-0.00044094
Agathobaculum_butyriciproducens_CLA-AA-H270	0.0315411	-0.0389678	-0.070393	0.0353584	0.0028985	-0.0644321	-0.0763014	-0.0153134	-0.0005257
Alistipes_muris_CLA-AA-M12	0.0412146	-0.053437	-0.0923115	0.0102117	-0.0368622	-0.0379879	-0.022176	-0.00102616	-0.00014311
Anthropogastromicrobium_aceti_CLA-AA-H224	0.0220143	-0.0383182	-0.0697331	0.00936375	-0.0449706	-0.0827539	-0.0855094	-0.00397229	-0.00375968
Bacillus_licheniformis_CLA-AP-5	0.0154321	-0.0449733	-0.0863919	-0.0475824	-0.105901	-0.121995	-0.0975737	-0.0212438	-0.0027901
Bacteroides_acidifaciens_CLA-AP-2	0.01987	-0.0205374	-0.0444867	0.0111151	-0.0233996	-0.077655	-0.0794607	-0.0051595	-0.0083018
Bacteroides_finegoldii_CLA-JM-H15	0.0115223	-0.0334433	-0.0703116	-0.0248557	-0.076258	-0.10559	-0.117646	-0.0318344	-0.0138273
Bacteroides_fragilis_CLA-AA-H207	0.0276273	-0.0365524	-0.0646356	0.021256	-0.0359862	-0.065197	-0.0748195	-0.00775845	-0.00258194
Bacteroides_ovatus_CLA-AA-H168	0.0153085	-0.0210121	-0.0494403	0.00766328	-0.0354961	-0.0704082	-0.0861212	-0.00983376	-0.00898916
Bacteroides_uniformis_CLA-AV-11	0.129912	-0.0468104	-0.0253989	-0.00550363	-0.00374016	-0.0019733	-0.0008444	-4.754e-05	-1.59e-05
Bifidobacterium_longum_CLA-JM-H30-B	0.119983	-0.0131226	-0.0301854	0.0339629	0.00358956	-0.0025405	-0.00078643	-0.00012194	-6.05e-05
Bifidobacterium_pseudocatenulatum_CLA-AA-H257	0.0554812	-0.00767326	-0.030609	0.0767855	-0.00103487	-0.0121039	-0.0158725	-0.0014118	-0.0001258
Blautia_acetigignens_CLA-AA-H161	0.0604982	-0.105394	-0.119601	-0.0191823	-0.0394624	-0.0321537	-0.0183316	-0.00053834	-3.185e-05
Blautia_fusiformis_CLA-AA-11	0.0126456	-0.0486936	-0.0858576	-0.0163464	-0.0583038	-0.0860227	-0.0926671	-0.0147333	-0.00218593
Blautia_wexlerae_CLA-AA-H259	0.00512382	-0.0572838	-0.111771	-0.0445554	-0.0959879	-0.144019	-0.161684	-0.0436854	-0.0105467
Blautia_wexlerae_CLA-JMH-31B	0.00994163	-0.0386674	-0.0866964	-0.00235256	-0.0356986	-0.106128	-0.118689	-0.0201987	-0.00568454
Brotaphodocola_catenula_CLA-AA-H274	0.066229	-0.0637203	-0.103587	-0.00624347	-0.0328699	-0.0341576	-0.0220788	-0.00110257	-0.00011425
Brotocaccenecus_cirricatena_CLA-AA-H272	0.0333263	-0.0231001	-0.0455543	0.0558042	-0.0054735	-0.0324468	-0.0425911	-0.0080421	-0.00054766
Brotolimicola_acetigignens_CLA-AA-H273	0.0311258	-0.036255	-0.0721987	0.0294171	0.00302275	-0.0668053	-0.073341	-0.0044813	-0.00157606
Clostridium_fessum_CLA-AA-H278	0.0403657	-0.0496469	-0.104218	0.0062666	-0.0417199	-0.071569	-0.0605874	-0.00328111	-0.00047504
Collinsella_sp_nov_CLA-ER-H11	0.0614087	-0.0241144	-0.0444938	0.0601739	-0.000449	-0.016244	-0.0172857	-0.00202334	-8.587e-05
Collinsella_sp_nov_CLA-ER-H5	0.0577019	-0.01306	-0.0382948	0.0646684	-0.00840095	-0.0184492	-0.0200141	-0.00245232	-0.00053164
Collinsella_sp_nov_CLA-ER-H8	0.0801506	-0.00666219	-0.0310256	0.0662188	0.00274764	-0.0126632	-0.00660086	-0.00057871	-0.0001711
Collinsella_sp_nov_CLA-JM-H32-B	0.0629537	-0.00986641	-0.0307032	0.0719058	0.0037986	-0.00854514	-0.0125487	-0.00188245	-0.0004502
Coprococcus_hominis_CLA-AA-H212	0.0311209	-0.0205105	-0.0384217	0.0352348	-0.0022148	-0.030061	-0.0483995	-0.00169277	-0.00361325
Enterocloster_clostridioformis_CLA-JM-H51	0.021462	-0.0130209	-0.0375054	0.0418693	0.00962392	-0.0167868	-0.0442944	0.0045629	-0.0076882
Enterococcus_avium_S68	-0.00588931	-0.115264	-0.182295	-0.0920448	-0.144876	-0.144367	-0.106229	-0.00534307	-0.00101384
Enterococcus_faecalis_CLA-SR-172	0.0196744	-0.0696377	-0.117986	-0.0900232	-0.150235	-0.178841	-0.168204	-0.0226294	-0.00651568
Enterococcus_gallinarum_CLA-AP-1	0.0119084	-0.0471633	-0.0812396	-0.0279723	-0.0842237	-0.123576	-0.119508	-0.0195289	-0.00593385
Escherichia_coli_CLA-AA-H239	0.0225429	-0.0479086	-0.0765144	-0.0202433	-0.0741959	-0.092977	-0.0825058	-0.0179238	-0.0017245
Escherichia_coli_CLA-AD-1	0.116851	-0.0184958	-0.0250968	0.0286508	-0.00217586	-0.0057835	-0.00382944	-7.76e-05	-1.54e-06
Escherichia_coli_CR_B11	0.00536141	-0.0638468	-0.0964757	-0.0773901	-0.129615	-0.147088	-0.150146	-0.060386	0.0024525
Escherichia_coli_Ec8850	0.00445091	-0.05926	-0.090334	-0.0693054	-0.130069	-0.149718	-0.142594	-0.0572362	0.00150474
Faecalibacterium_duncaniae_CLA-AA-H254.genome	0.0505581	-0.0192379	-0.0485165	0.080327	0.0303393	-0.0139545	-0.0374904	-0.00267763	-0.00018776
Faecalibaculum_rodentium_CLA-AV-15	0.0641392	-0.00328075	-0.0298493	0.0866075	0.0091259	-0.00329328	-0.00754171	-5.16e-06	-0.00013833
Faecalimonas_umbilicata_CLA-JM-H57	0.0194608	-0.0717446	-0.137733	-0.0286489	-0.0737683	-0.139478	-0.16001	-0.0225044	-0.00220757
Fusicatenibacter_faecihominis_CLA-AA-H277	0.0385307	-0.0451376	-0.084347	0.0203413	-0.0310269	-0.0594567	-0.0567173	-0.00441185	-0.00037666
Fusicatenibacter_saccharivorans_CLA-AA-H282.genome	0.0241872	-0.0567771	-0.0975558	0.00309757	-0.0394348	-0.0906024	-0.0862672	-0.00884223	-0.0007773
Gallintestinimicrobium_propionicum_CLA-AA-H176	0.0247831	-0.0380613	-0.0693099	-0.00212252	-0.0584404	-0.0713689	-0.0757591	-0.0187642	-0.00121705
Hallella_faecis_CLA-AA-H145	0.0991816	-0.0127812	-0.0296205	0.0432065	-0.0029376	-0.0097718	-0.00732116	-0.00026739	-5.784e-05
Hominenteromicrobium_mulieris_CLA-AA-H250	0.0439272	-0.0513078	-0.0899353	0.0166168	-0.024583	-0.0694321	-0.0565945	-0.0034208	-0.00012356
Hominicoprocola_fusiformis_CLA-AA-H188	0.0326964	-0.0379554	-0.0716856	0.026871	-0.040728	-0.0514823	-0.0472824	-0.0075773	-0.00035633
Hominifimenecus_microfluidus_CLA-JM-H9	0.0278251	-0.0247002	-0.0564872	0.0244721	-0.0284343	-0.0532564	-0.0633421	-0.00717494	-0.00304505
Hominilimicola_fabiformis_CLA-AA-H232	0.0113666	-0.0594925	-0.105597	-0.0373745	-0.0957609	-0.146846	-0.14318	-0.0222505	-0.00754216
Hominimerdicola_aceti_CLA-AA-H220	0.0399363	-0.0324393	-0.0732516	0.0306082	-0.0170218	-0.0566718	-0.0625313	-0.00353467	-0.00113185
Hominisplanchenecus_faecis_CLA-AA-H246	0.0191386	-0.0314904	-0.0576331	0.00428153	-0.0417359	-0.0766053	-0.0780203	-0.0122673	-0.00621917
Hominisplanchenecus_murintestinalis_CLA-AA-M05	0.016006	-0.0590417	-0.101403	-0.0226383	-0.0725375	-0.111417	-0.125043	-0.0232589	-0.00204223
Intestinimonas_aquisgranensis_CLA-AA-H199	0.0593708	0.00386104	-0.0223565	0.0990584	0.0428173	0.00318954	-0.0084728	-0.0024432	-0.0004835
Kosakonia_cowanii_CLA-AP-13	0.0266734	-0.00573421	-0.0184491	0.0460371	-0.00388327	-0.0148192	-0.0194034	-0.0036199	-0.0057342
Lachnospira_sp_nov_CLA-JM-H10	-0.00196862	-0.0865659	-0.153861	-0.0691484	-0.136439	-0.173102	-0.177681	-0.0221735	-0.0052846
Lactococcus_lactis_CLA-AV-14	-0.0237097	-0.126856	-0.210469	-0.18645	-0.253549	-0.283541	-0.257115	-0.0424116	-0.0131981
Mediterraneibacter_gnavus_CLA-JM-H50	0.0277981	-0.0383267	-0.066381	0.002146	-0.0498645	-0.0755338	-0.0741096	-0.00433945	-0.00129325
Mucispirillum_schaedleri_CLA-AA-M07-B	-0.0555327	-0.238608	-0.355457	-0.282324	-0.265585	-0.282239	-0.240263	-0.0319583	-0.00718544
Odoribacter_lunatus_CLA-AA-M09	0.0358805	-0.124791	-0.152796	-0.0558473	-0.0709666	-0.0494545	-0.0295101	-0.0005392	-7.34e-05
Oliverpabstia_intestinalis_CLA-AA-H241	0.0189752	-0.0500506	-0.089489	-0.018249	-0.0731077	-0.102492	-0.101054	-0.0168358	-0.00475075
Parabacteroides_distasonis_CLA-AA-H234	0.016377	-0.0186163	-0.0346728	0.0238264	-0.00986164	-0.0529733	-0.0706806	0.00036196	-0.008326
Parabacteroides_goldsteinii_CLA-AP-3	0.00400594	-0.0323458	-0.0653032	-0.0430494	-0.0798473	-0.13221	-0.165817	-0.101777	-0.0462105
Phocaeicola_sartorii_CLA-AV-12	0.00878957	-0.0138678	-0.0302394	0.0181674	-0.0248094	-0.0451936	-0.0684694	-0.0014401	-0.0272974
Phocaeicola_vulgatus_4852a	0.000962326	-0.0485527	-0.0829783	-0.04472	-0.0974277	-0.132239	-0.154998	-0.0515596	-0.00571945
Phocaeicola_vulgatus_4889b	0.00260849	-0.0439161	-0.0818349	-0.0486964	-0.0959324	-0.144153	-0.16118	-0.0679346	-0.0060319
Phocaeicola_vulgatus_CLA-KB-H118	0.000172965	-0.0474966	-0.0833655	-0.0491725	-0.0969999	-0.152539	-0.165225	-0.0656089	-0.00625002
Phocaeicola_vulgatus_HDF	-8.9608e-05	-0.0478242	-0.0803936	-0.0507519	-0.0983383	-0.147114	-0.160119	-0.0680078	-0.00465213
Pumilibacter_intestinalis_CLA-AA-M10	0.0295372	-0.0542384	-0.0943035	-0.0157516	-0.0724105	-0.0846596	-0.066354	-0.0050386	-0.0002529
Roseburia_amylophila_CLA-AA-H204	0.0218535	-0.0713158	-0.13161	-0.0348316	-0.0591289	-0.130254	-0.134831	-0.0116669	-0.0011619
Ruminococcus_turbiniformis_CLA-AA-H200	0.0434445	-0.0184034	-0.0394071	0.0563853	-0.0072178	-0.0314852	-0.0295727	-0.0020081	-0.0008182
Streptococcus_caecimuris_CLA-AV-18	0.0321408	-0.0871327	-0.112404	-0.0352563	-0.0796011	-0.0846955	-0.0598908	-0.00349804	-0.00059348
Streptococcus_thoraltensis_CLA-AV-9	-0.00937054	-0.104633	-0.193767	-0.0997252	-0.159657	-0.166907	-0.138347	-0.00945746	-0.00190895
Thomasclavelia_ramosa_CLA-JM-H52	-0.0293319	-0.11834	-0.21996	-0.208068	-0.257673	-0.36377	-0.386299	-0.122184	-0.0448
Veillonella_intestinalis_CLA-AV-13	0.0295192	-0.0562592	-0.110877	0.0107478	-0.0520219	-0.0879788	-0.0890087	-0.00940591	-0.0021576
Yersinia_enterocolitica_CLA-JM-1	0.0202935	-0.0202912	-0.0398231	0.0260766	-0.0316371	-0.047511	-0.0615411	-0.0075551	-0.00765936

## Sheet: Fig5B Mock-even-70 delta bgDNA
Source data Figure 5B: difference in reference genome coverage between Mock-even-70 with and without background DNA
Genomes	0.1Gb	0.25Gb	0.5Gb	0.75Gb	1.0Gb	1.5Gb	2Gb	5Gb	10Gb
Adlercreutzia_muris_CLA-AV-8	-0.0127493	-0.0196517	-0.0466314	-0.0267813	-0.0516555	-0.0272248	-0.0170454	-0.00214677	-0.00010431
Agathobaculum_butyriciproducens_CLA-AA-H270	-0.00774706	-0.0197868	-0.0441751	-0.0302923	-0.0580191	-0.0483963	-0.0455748	-0.0095197	-0.00068255
Alistipes_muris_CLA-AA-M12	-0.0325308	-0.0413731	-0.0843137	-0.04127	-0.051279	-0.0222453	-0.011834	-0.00021296	-4.06e-06
Anthropogastromicrobium_aceti_CLA-AA-H224	-0.0102397	-0.0208062	-0.0589277	-0.0519351	-0.0613778	-0.0608048	-0.0715488	-0.014683	-0.00140753
Bacillus_licheniformis_CLA-AP-5	-0.0150694	-0.0250124	-0.0700639	-0.0500097	-0.0730348	-0.0628786	-0.0673151	-0.0135671	-0.00040183
Bacteroides_acidifaciens_CLA-AP-2	-0.00919792	-0.018285	-0.0428563	-0.0399169	-0.0571904	-0.0677622	-0.0732769	-0.0234992	-0.00434822
Bacteroides_finegoldii_CLA-JM-H15	-0.00819744	-0.0163802	-0.0476476	-0.0405875	-0.0605489	-0.0564118	-0.0727852	-0.0281034	-0.00646965
Bacteroides_fragilis_CLA-AA-H207	-0.0128436	-0.0290932	-0.0578148	-0.0533318	-0.0668588	-0.0563489	-0.0588428	-0.00797715	-0.00034724
Bacteroides_ovatus_CLA-AA-H168	-0.00744662	-0.0166511	-0.0427214	-0.0380846	-0.0567214	-0.0559788	-0.0744929	-0.0346007	-0.0117173
Bacteroides_uniformis_CLA-AV-11	-0.0609726	-0.0371952	-0.0153071	-0.00263917	-0.0012027	-0.0002014	-0.0001141	-3.074e-05	1.1e-06
Bifidobacterium_longum_CLA-JM-H30-B	-0.0324232	-0.0389139	-0.0579064	-0.0211693	-0.0170224	-0.0051398	-0.00155015	-1.894e-05	-5.86e-06
Bifidobacterium_pseudocatenulatum_CLA-AA-H257	-0.00606521	-0.020967	-0.0584673	-0.0278902	-0.0535911	-0.0364699	-0.0311638	-0.002616	-4.716e-05
Blautia_acetigignens_CLA-AA-H161	-0.0435188	-0.0549712	-0.0798182	-0.0446061	-0.034121	-0.0108261	-0.0043313	-1.376e-05	-1.52e-05
Blautia_fusiformis_CLA-AA-11	-0.0228942	-0.0310519	-0.0676072	-0.0656409	-0.0712478	-0.0680956	-0.0766923	-0.015582	-0.00108793
Blautia_wexlerae_CLA-AA-H259	-0.0151321	-0.0312434	-0.064284	-0.0645142	-0.0820722	-0.0832408	-0.0916377	-0.0285918	-0.0066451
Blautia_wexlerae_CLA-JMH-31B	-0.0133527	-0.0123827	-0.051507	-0.0511839	-0.056736	-0.0686899	-0.0759205	-0.0244541	-0.00536754
Brotaphodocola_catenula_CLA-AA-H274	-0.0345921	-0.0456253	-0.0726334	-0.0384216	-0.0324275	-0.0170809	-0.00934732	-0.00023477	-1.906e-05
Brotocaccenecus_cirricatena_CLA-AA-H272	-0.0186116	-0.0285595	-0.053151	-0.0400889	-0.0666688	-0.0483936	-0.0513755	-0.00761043	-0.00041876
Brotolimicola_acetigignens_CLA-AA-H273	-0.00885505	-0.0185113	-0.054724	-0.0478654	-0.0503525	-0.0578121	-0.051978	-0.0090509	-0.00062966
Clostridium_fessum_CLA-AA-H278	-0.0126032	-0.0324203	-0.0723823	-0.0495884	-0.0628814	-0.0489607	-0.0356204	-0.00164215	-2.217e-05
Collinsella_sp_nov_CLA-ER-H11	-0.0133904	-0.0261095	-0.0504634	-0.0308216	-0.0530081	-0.0332822	-0.0184365	-0.00097167	-4.322e-05
Collinsella_sp_nov_CLA-ER-H5	-0.0165954	-0.0270015	-0.0501753	-0.0267306	-0.0571099	-0.0351974	-0.0234865	-0.00196997	-0.00015595
Collinsella_sp_nov_CLA-ER-H8	-0.0230801	-0.0260678	-0.0598814	-0.0198424	-0.0409757	-0.0179279	-0.00885576	-0.00019435	-0.0001151
Collinsella_sp_nov_CLA-JM-H32-B	-0.0210077	-0.0266695	-0.0569584	-0.0315402	-0.0470125	-0.0290354	-0.020409	-0.00063594	-1.05e-05
Coprococcus_hominis_CLA-AA-H212	-0.0120945	-0.0184598	-0.0564441	-0.0504064	-0.0596242	-0.0495161	-0.0672666	-0.0181098	-0.00082465
Enterocloster_clostridioformis_CLA-JM-H51	-0.00777973	-0.0137351	-0.0379856	-0.0376141	-0.0486181	-0.0555315	-0.0627628	-0.0345355	-0.0088348
Enterococcus_avium_S68	-0.0310941	-0.0471644	-0.0924458	-0.0685623	-0.0733864	-0.0415073	-0.0362565	-0.00060813	-2.169e-05
Enterococcus_faecalis_CLA-SR-172	-0.0203101	-0.0281419	-0.068	-0.0700805	-0.0810335	-0.0623766	-0.0876352	-0.0090167	-0.00064868
Enterococcus_gallinarum_CLA-AP-1	-0.0116322	-0.0238135	-0.0576718	-0.0518844	-0.0658945	-0.0637089	-0.0747937	-0.0143619	-0.00097931
Escherichia_coli_CLA-AA-H239	-0.0190042	-0.0343113	-0.0565972	-0.0529802	-0.0749721	-0.0758951	-0.0586805	-0.0149694	-0.00173863
Escherichia_coli_CLA-AD-1	-0.0310238	-0.0376573	-0.0525154	-0.024006	-0.0195106	-0.0058761	-0.00229724	-3.18e-05	4e-07
Escherichia_coli_CR_B11	-0.014069	-0.0309144	-0.051642	-0.0670056	-0.0842821	-0.0840235	-0.0779065	-0.0328956	-0.00750765
Escherichia_coli_Ec8850	-0.0169828	-0.0280115	-0.0483191	-0.0580764	-0.084171	-0.0831078	-0.0767202	-0.0297593	-0.0084529
Faecalibacterium_duncaniae_CLA-AA-H254	-0.0151496	-0.0169893	-0.0442841	-0.032834	-0.0503006	-0.0392534	-0.0344143	-0.00552663	-0.00013566
Faecalibaculum_rodentium_CLA-AV-15	-0.0142562	-0.0292646	-0.0620372	-0.0340956	-0.0645537	-0.0431543	-0.0288342	-0.00194476	-8.314e-05
Faecalimonas_umbilicata_CLA-JM-H57	-0.0177429	-0.0228362	-0.0497539	-0.0585123	-0.0757448	-0.0546682	-0.0630123	-0.00743931	-0.00016701
Fusicatenibacter_faecihominis_CLA-AA-H277	-0.0156654	-0.0281034	-0.0641994	-0.0548523	-0.0642496	-0.0482205	-0.0399083	-0.00392342	-0.0001341
Fusicatenibacter_saccharivorans_CLA-AA-H282	-0.0155624	-0.0216482	-0.068653	-0.0506619	-0.0624114	-0.0532722	-0.0481758	-0.00656843	-0.00011935
Gallintestinimicrobium_propionicum_CLA-AA-H176	-0.0151316	-0.026131	-0.065948	-0.0557257	-0.0722793	-0.0588555	-0.0629679	-0.0151116	-0.00120105
Hallella_faecis_CLA-AA-H145	-0.0304393	-0.0376193	-0.0631869	-0.033511	-0.0338602	-0.013513	-0.00573862	-5.385e-05	-1.154e-05
Hominenteromicrobium_mulieris_CLA-AA-H250	-0.0146758	-0.0249432	-0.0626982	-0.0460614	-0.0649539	-0.0402139	-0.0272981	-0.00189684	-2e-05
Hominicoprocola_fusiformis_CLA-AA-H188	-0.0203643	-0.0363089	-0.0616049	-0.0463342	-0.0724831	-0.0473192	-0.0458515	-0.004348	-0.00022193
Hominifimenecus_microfluidus_CLA-JM-H9	-0.010971	-0.022551	-0.0487693	-0.0575724	-0.0658715	-0.065004	-0.0665762	-0.0226432	-0.00225195
Hominilimicola_fabiformis_CLA-AA-H232	-0.0177405	-0.0314496	-0.0709316	-0.0722626	-0.0818021	-0.0688118	-0.0859808	-0.0132219	-0.00115943
Hominimerdicola_aceti_CLA-AA-H220	-0.0209778	-0.0322134	-0.0687957	-0.0601514	-0.0782894	-0.0541024	-0.0586742	-0.00660017	-0.00013975
Hominisplanchenecus_faecis_CLA-AA-H246	-0.00798978	-0.0193433	-0.0495034	-0.035733	-0.0598571	-0.0578572	-0.0609663	-0.022821	-0.0027892
Hominisplanchenecus_murintestinalis_CLA-AA-M05	-0.0120134	-0.0233451	-0.0550852	-0.0467817	-0.0708154	-0.0569663	-0.0642587	-0.0131498	-0.00062546
Intestinimonas_aquisgranensis_CLA-AA-H199	-0.0129113	-0.0212681	-0.0496442	-0.0304018	-0.0534255	-0.0473474	-0.0318361	-0.00439133	-0.0003047
Kosakonia_cowanii_CLA-AP-13	-0.00979409	-0.0112352	-0.0313196	-0.0278451	-0.0498284	-0.0442531	-0.0500629	-0.0230614	-0.00463432
Lachnospira_sp_nov_CLA-JM-H10	-0.020588	-0.0329153	-0.077522	-0.0709864	-0.0765995	-0.0630086	-0.0770317	-0.00692153	-0.00035006
Lactococcus_lactis_CLA-AV-14	-0.02605	-0.0407795	-0.0860286	-0.0859438	-0.10511	-0.068505	-0.0914399	-0.00709873	-0.0005104
Mediterraneibacter_gnavus_CLA-JM-H50	-0.0119002	-0.0307119	-0.0560431	-0.0586535	-0.0684802	-0.0612085	-0.0643678	-0.00764195	-0.00029135
Mucispirillum_schaedleri_CLA-AA-M07-B	-0.0448334	-0.0657777	-0.102558	-0.0966841	-0.0666516	-0.0295665	-0.0415166	-0.00013197	-0.00015227
Odoribacter_lunatus_CLA-AA-M09	-0.0448258	-0.0594131	-0.0844728	-0.0465467	-0.0364744	-0.0104652	-0.0046681	-1.555e-05	1.9e-06
Oliverpabstia_intestinalis_CLA-AA-H241	-0.0122618	-0.0269924	-0.0667694	-0.0621161	-0.0750528	-0.0651757	-0.071078	-0.0177297	-0.00148705
Parabacteroides_distasonis_CLA-AA-H234	-0.0066061	-0.0161559	-0.0377966	-0.0311655	-0.051611	-0.0579688	-0.0701014	-0.0341235	-0.0122649
Parabacteroides_goldsteinii_CLA-AP-3	-0.00395789	-0.00898061	-0.0227863	-0.020366	-0.0367991	-0.0395963	-0.0535364	-0.0250897	-0.0194344
Phocaeicola_sartorii_CLA-AV-12	-0.00436118	-0.0107241	-0.0279473	-0.0245102	-0.0418135	-0.0474025	-0.0742108	-0.0432757	-0.0293589
Phocaeicola_vulgatus_4852a	-0.0128612	-0.0261261	-0.048711	-0.0573357	-0.0811277	-0.0898634	-0.102473	-0.0484137	-0.00982665
Phocaeicola_vulgatus_4889b	-0.00913692	-0.0235379	-0.0445441	-0.0528179	-0.0700935	-0.083851	-0.0945741	-0.0539227	-0.0172036
Phocaeicola_vulgatus_CLA-KB-H118	-0.00942337	-0.0255484	-0.047827	-0.058288	-0.0764025	-0.0899951	-0.0985047	-0.0536976	-0.0123577
Phocaeicola_vulgatus_HDF	-0.0106627	-0.0231091	-0.0435448	-0.055081	-0.0705454	-0.0775328	-0.0846968	-0.0444424	-0.0148294
Pumilibacter_intestinalis_CLA-AA-M10	-0.0168326	-0.0431735	-0.0834992	-0.0599734	-0.0799647	-0.06106	-0.0530136	-0.004285	-5.13e-06
Roseburia_amylophila_CLA-AA-H204	-0.00674889	-0.027075	-0.0566761	-0.0533716	-0.0574223	-0.0510642	-0.0471951	-0.00607139	-7.05e-05
Ruminococcus_turbiniformis_CLA-AA-H200	-0.0111255	-0.0260496	-0.059388	-0.0457054	-0.0619971	-0.0555447	-0.0565153	-0.00734795	-0.00028176
Streptococcus_caecimuris_CLA-AV-18	-0.019962	-0.045282	-0.0683842	-0.0612771	-0.0569456	-0.0338521	-0.0282715	-0.0005809	1.45e-06
Streptococcus_thoraltensis_CLA-AV-9	-0.0382507	-0.0506169	-0.112126	-0.0971594	-0.09199	-0.0697457	-0.064866	-0.0021591	-3.32e-05
Thomasclavelia_ramosa_CLA-JM-H52	-0.021319	-0.0326092	-0.0714325	-0.082956	-0.0847293	-0.0788131	-0.12993	-0.0188756	-0.0024602
Veillonella_intestinalis_CLA-AV-13	-0.0249249	-0.0282244	-0.0699625	-0.0668654	-0.0700961	-0.048994	-0.0538423	-0.00211245	-3.856e-05
Yersinia_enterocolitica_CLA-JM-1	-0.00569789	-0.0151165	-0.0398258	-0.0282883	-0.049807	-0.0490383	-0.063017	-0.022515	-0.00398716

## Sheet: Fig5C Mock-stag-24 delta facili
Source data Figure 5C: difference in reference genome coverage between facility 1 and facility 2 for Mock-stag-24
Genomes	0.1Gb	0.25Gb	0.5Gb	0.75Gb	1.0Gb	1.5Gb	2Gb	5Gb	10Gb
Bacillus_licheniformis_CLA-AP-5	-0.0468595	-0.0508646	-0.0414759	-0.0583831	-0.0601933	-0.0214706	-0.0217372	-0.0025712	-0.0001017
Bacteroides_fragilis_CLA-AA-H207	-0.0362617	-0.0246881	-0.0110753	-0.0177031	-0.0128839	-0.00674947	-0.0054506	-0.00063216	-1.176e-05
Bacteroides_ovatus_CLA-AA-H168	-0.0126886	-0.0109376	0.00562498	-0.0113982	-0.0168541	-0.0016599	-0.0127539	-0.0161026	-0.00183862
Bifidobacterium_pseudocatenulatum_CLA-AA-H257	0.00288505	0.0172726	0.0416349	0.0403979	0.040786	0.0672398	0.0777015	0.0316534	-0.00227243
Blautia_fusiformis_CLA-AA-11	-0.0087028	-0.0116097	0.00558756	-0.0091185	-0.0238949	-0.00123807	-0.0231889	-0.0220749	-0.0039521
Collinsella_sp_nov_CLA-ER-H11	0.00330818	0.0158669	0.0331577	0.028686	0.0398317	0.0528431	0.093382	0.0564813	-0.00811064
Enterocloster_clostridioformis_CLA-JM-H51	-0.0176725	0.00329679	0.00031136	-0.00260686	-0.001475	-0.000695	-0.0005251	-0.0001318	-3.135e-05
Enterococcus_faecalis_CLA-SR-172	-0.159128	-0.101057	-0.0318042	-0.0139799	-0.00640405	-0.00251107	-0.00318076	-0.00013971	2.586e-05
Escherichia_coli_CLA-AA-H239	-0.00089258	0.0328577	0.0368756	0.0159077	0.0030037	0.00083717	-0.0009155	-0.00024134	2.9e-06
Faecalibacterium_duncaniae_CLA-AA-H254	-0.0105749	0.0107813	0.00361974	0.0001445	-0.00021958	-6.717e-05	-9.5e-06	-1.485e-05	-3.15e-06
Fusicatenibacter_faecihominis_CLA-AA-H277	-0.0270282	-0.0128255	0.0089857	-0.00369307	-0.0118877	-7.944e-05	-0.004496	-0.00166387	-0.0001232
Hominenteromicrobium_mulieris_CLA-AA-H250	-0.00100968	0.000488338	-0.00297953	-0.00161843	-0.00412612	-0.00619006	0.0015082	-0.00863595	-0.042076
Hominicoprocola_fusiformis_CLA-AA-H188	-0.0027982	0.00392738	0.0223283	0.0180362	0.00730177	0.0227699	0.0386118	0.0006092	-0.00506431
Hominifimenecus_microfluidus_CLA-JM-H9	-0.00261785	-0.00361162	-0.00473717	-0.00664483	-0.00822663	-0.0113793	-0.00932664	-0.00717164	-0.0175508
Hominilimicola_fabiformis_CLA-AA-H232	-0.000203009	-0.00102541	-0.00202524	-0.00189573	-0.00220526	-0.00225642	-0.00285217	-0.00474822	0.00117791
Kosakonia_cowanii_CLA-AP-13	0.00342817	0.0409258	0.0326955	0.0110241	0.00274763	-0.00011539	-0.00021625	-3.3e-05	-7.1e-06
Lactococcus_lactis_CLA-AV-14	-0.0169633	-0.0319678	-0.0498221	-0.0792753	-0.10066	-0.119115	-0.170854	-0.244357	-0.224558
Parabacteroides_goldsteinii_CLA-AP-3	-0.00613101	-0.0111554	-0.0169991	-0.0272784	-0.0370554	-0.0423422	-0.0538817	-0.123238	-0.127212
Phocaeicola_sartorii_CLA-AV-12	-0.0354633	-0.0196694	-0.00757374	-0.011633	-0.00767365	-0.00383577	-0.0033738	-0.00019864	-1.013e-05
Phocaeicola_vulgatus_CLA-KB-H118	-0.00278187	-0.00820762	-0.0156915	-0.019725	-0.0245469	-0.030609	-0.039387	-0.0591941	-0.00714215
Roseburia_amylophila_CLA-AA-H204	-0.100254	-0.098133	-0.0476914	-0.0272285	-0.0165031	-0.0056578	-0.00346607	-0.00013739	-4.59e-06
Ruminococcus_gnavus_CLA-JM-H50	-0.0153017	-0.0128893	0.00304034	-0.0111602	-0.0197306	0.00701082	-0.0141786	-0.011303	-0.00183069
Thomasclavelia_ramosa_CLA-JM-H52	-0.329544	-0.225364	-0.0796629	-0.0319253	-0.0130124	-0.0100409	-0.00813397	-0.00065053	-5.7e-06
Veillonella_intestinalis_CLA-AV-13	-0.0104711	-0.0121399	0.00092215	-0.0206732	-0.0260179	-0.0242798	-0.0369468	-0.0212081	-0.0025176

## Sheet: Fig5C Mock-stag-24 delta bgDNA
Source data Figure 5C: difference in reference genome coverage between Mock-stag-24 with and without background DNA
Genomes	0.1Gb	0.25Gb	0.5Gb	0.75Gb	1.0Gb	1.5Gb	2Gb	5Gb	10Gb
Bacillus_licheniformis_CLA-AP-5	-0.0692065	-0.103237	-0.115793	-0.123287	-0.125242	-0.0667789	-0.0450407	-0.0025381	-3.65e-06
Bacteroides_fragilis_CLA-AA-H207	-0.122231	-0.138881	-0.0771398	-0.048066	-0.027853	-0.00404397	-0.00107345	1.94e-06	-1.15e-06
Bacteroides_ovatus_CLA-AA-H168	-0.0325935	-0.060182	-0.0840182	-0.101372	-0.123108	-0.0937894	-0.0845272	-0.0138025	0.00823464
Bifidobacterium_pseudocatenulatum_CLA-AA-H257	-0.0176643	-0.0222238	-0.038886	-0.0733458	-0.0691847	-0.0719946	-0.0735843	-0.0476234	-0.0102048
Blautia_fusiformis_CLA-AA-11	-0.0245671	-0.0543139	-0.0796886	-0.107211	-0.12367	-0.106921	-0.109433	-0.0322783	0.0011101
Collinsella_sp_nov_CLA-ER-H11	-0.0100413	-0.0164323	-0.0185415	-0.0331204	-0.0599653	-0.0524868	-0.0490777	-0.0706729	-0.0470648
Enterocloster_clostridioformis_CLA-JM-H51	-0.1516	-0.107684	-0.0286802	-0.00937676	-0.00358455	-0.0004126	-0.0001331	-1.91e-05	-2.2e-06
Enterococcus_faecalis_CLA-SR-172	-0.164879	-0.104628	-0.0253163	-0.00678435	-0.00232705	-0.0001179	-7.393e-05	-4.366e-05	3.25e-05
Escherichia_coli_CLA-AA-H239	-0.0951245	-0.113669	-0.0832023	-0.0619342	-0.0486265	-0.0133315	-0.0045051	-2.74e-06	7.14e-06
Faecalibacterium_duncaniae_CLA-AA-H254	-0.135138	-0.0847737	-0.0179639	-0.0042946	-0.001374	-0.00011673	1.86e-05	-1.324e-05	9.7e-07
Fusicatenibacter_faecihominis_CLA-AA-H277	-0.0620864	-0.0998646	-0.101822	-0.100316	-0.0955376	-0.0462113	-0.0266236	-0.00086302	-1.94e-05
Hominenteromicrobium_mulieris_CLA-AA-H250	-0.0016409	-0.00169848	-0.00243467	8.636e-05	-0.00226651	-0.00258458	0.000329306	-0.0014155	-0.0529318
Hominicoprocola_fusiformis_CLA-AA-H188	-0.0154169	-0.0332841	-0.0462823	-0.0679068	-0.0878465	-0.0848344	-0.0915946	-0.0630031	-0.00953627
Hominifimenecus_microfluidus_CLA-JM-H9	-0.000913613	0.000478769	0.00164302	0.0022725	0.00272766	0.00509103	0.00985894	0.0231574	0.0154419
Hominilimicola_fabiformis_CLA-AA-H232	0.0013861	0.00416898	0.0097451	0.0146251	0.0185668	0.0293917	0.0382551	0.0787223	0.142439
Kosakonia_cowanii_CLA-AP-13	-0.101499	-0.118925	-0.0667747	-0.0395053	-0.0274952	-0.00454181	-0.00119657	-1.6e-05	-1.4e-06
Lactococcus_lactis_CLA-AV-14	-0.0106336	-0.0182009	-0.0289022	-0.0415075	-0.0581072	-0.0668508	-0.0905954	-0.110571	-0.0818483
Parabacteroides_goldsteinii_CLA-AP-3	-0.00330876	-0.00699065	-0.00850489	-0.015625	-0.0241282	-0.0244498	-0.0302071	-0.0583402	-0.10065
Phocaeicola_sartorii_CLA-AV-12	-0.131403	-0.135131	-0.0671178	-0.0345447	-0.0185299	-0.00188517	-0.00039738	-6.38e-06	-9.3e-07
Phocaeicola_vulgatus_CLA-KB-H118	-0.000196989	-0.000675336	-0.00206483	0.00105932	0.00233293	0.00429417	0.00730877	0.0316234	0.0607256
Roseburia_amylophila_CLA-AA-H204	-0.110513	-0.12101	-0.0641326	-0.0356459	-0.0187027	-0.00290154	-0.00048441	1.96e-06	-9.18e-06
Ruminococcus_gnavus_CLA-JM-H50	-0.0338132	-0.0641872	-0.0849991	-0.102505	-0.130118	-0.106647	-0.0986005	-0.0227677	-0.00036703
Thomasclavelia_ramosa_CLA-JM-H52	-0.182118	-0.0642087	-0.00547765	-0.00098597	-0.00028416	-2.03e-06	-2.42e-05	-6.57e-06	0
Veillonella_intestinalis_CLA-AV-13	-0.0499443	-0.0782605	-0.101996	-0.124004	-0.140166	-0.085083	-0.0673815	-0.0059841	-3.76e-05
