# Supplementary material for: Benchmarking of shotgun sequencing depth reveals the potential and limitations of shallow metagenomics and strain-level analysis
Source: Nat Microbiol. 2026 Apr 21;11(5):1233–44. doi: 10.1038/s41564-026-02334-2 (PMC13171431; doi:10.1038/s41564-026-02334-2)
Supplement: Supplementary file 13 — Statistical source data. [file 41564_2026_2334_MOESM13_ESM.xlsx]

## Sheet: FigS3A Mock-even-70
Source data Extended Data Figure S3A: Mock-even-70 coverage of reference genomes
Genome	0.1Gb	0.25Gb	0.5Gb	0.75Gb	1.0Gb	1.5Gb	2Gb	5Gb	10Gb
Adlercreutzia_muris_CLA-AV-8	0.120752	0.266324	0.471297	0.592937	0.711899	0.837743	0.90614	0.994547	0.999617
Agathobaculum_butyriciproducens_CLA-AA-H270	0.0791758	0.188496	0.348304	0.459964	0.565865	0.718468	0.811081	0.978147	0.999507
Alistipes_muris_CLA-AA-M12	0.198552	0.400657	0.66819	0.782845	0.874466	0.955816	0.981912	0.999747	0.999952
Anthropogastromicrobium_aceti_CLA-AA-H224	0.0721826	0.171985	0.327005	0.431176	0.53517	0.678459	0.780412	0.966678	0.999775
Bacillus_licheniformis_CLA-AP-5	0.0873273	0.195025	0.369153	0.479977	0.592832	0.737684	0.828557	0.981495	0.999918
Bacteroides_acidifaciens_CLA-AP-2	0.058833	0.137231	0.263587	0.359239	0.449644	0.600182	0.703605	0.938206	0.999432
Bacteroides_finegoldii_CLA-JM-H15	0.0553467	0.129706	0.251616	0.339491	0.431864	0.569357	0.672392	0.922616	0.998774
Bacteroides_fragilis_CLA-AA-H207	0.0942065	0.215998	0.396167	0.518784	0.630753	0.775883	0.867335	0.990667	0.999955
Bacteroides_ovatus_CLA-AA-H168	0.049828	0.114699	0.226512	0.305244	0.391765	0.525001	0.628532	0.892577	0.989932
Bacteroides_uniformis_CLA-AV-11	0.587225	0.883141	0.986968	0.997251	0.999323	0.999881	0.999919	0.999958	0.999941
Bifidobacterium_longum_CLA-JM-H30-B	0.292768	0.564782	0.826665	0.917891	0.965584	0.993534	0.998458	0.999931	0.999988
Bifidobacterium_pseudocatenulatum_CLA-AA-H257	0.114764	0.257849	0.472796	0.5887	0.703525	0.833736	0.905692	0.994828	0.999839
Blautia_acetigignens_CLA-AA-H161	0.279237	0.545643	0.807806	0.90602	0.959279	0.991173	0.997736	0.999842	0.999908
Blautia_fusiformis_CLA-AA-11	0.100255	0.212493	0.385523	0.502821	0.604164	0.748929	0.840229	0.979779	0.997324
Blautia_wexlerae_CLA-AA-H259	0.0715718	0.166231	0.308885	0.409268	0.511732	0.650698	0.748667	0.946954	0.997813
Blautia_wexlerae_CLA-JMH-31B	0.0687345	0.152583	0.294701	0.393831	0.484689	0.629456	0.724696	0.94286	0.998872
Brotaphodocola_catenula_CLA-AA-H274	0.250703	0.489935	0.748568	0.85225	0.919093	0.9721	0.989096	0.999815	0.999971
Brotocaccenecus_cirricatena_CLA-AA-H272	0.097358	0.213521	0.389716	0.509073	0.623999	0.764284	0.853961	0.98823	0.99949
Brotolimicola_acetigignens_CLA-AA-H273	0.0776137	0.184401	0.350097	0.459045	0.557762	0.713407	0.805567	0.977188	0.99985
Clostridium_fessum_CLA-AA-H278	0.126348	0.285554	0.506663	0.633897	0.747288	0.872028	0.93503	0.997574	0.999954
Collinsella_sp_nov_CLA-ER-H11	0.140453	0.306019	0.523866	0.657333	0.769732	0.885558	0.939012	0.997993	0.999939
Collinsella_sp_nov_CLA-ER-H5	0.134513	0.296512	0.513184	0.641716	0.76162	0.877811	0.938255	0.997966	0.999733
Collinsella_sp_nov_CLA-ER-H8	0.200897	0.406205	0.669961	0.790732	0.886702	0.960875	0.984674	0.999821	0.999965
Collinsella_sp_nov_CLA-JM-H32-B	0.151325	0.325869	0.555364	0.683122	0.792558	0.902396	0.953627	0.998037	0.999122
Coprococcus_hominis_CLA-AA-H212	0.0687539	0.159056	0.309817	0.417329	0.511737	0.656207	0.766158	0.966879	0.999878
Enterocloster_clostridioformis_CLA-JM-H51	0.049145	0.112936	0.21992	0.299233	0.377219	0.512316	0.617805	0.891417	0.997332
Enterococcus_avium_S68	0.156241	0.342533	0.588658	0.714958	0.82184	0.923117	0.969429	0.999468	0.999988
Enterococcus_faecalis_CLA-SR-172	0.0912806	0.207163	0.386154	0.506053	0.621137	0.763398	0.859258	0.986826	0.999887
Enterococcus_gallinarum_CLA-AP-1	0.0781239	0.176643	0.332385	0.444592	0.548812	0.695563	0.796119	0.975545	0.999975
Escherichia_coli_CLA-AA-H239	0.0895736	0.203366	0.358337	0.473756	0.578794	0.723458	0.805272	0.971809	0.999618
Escherichia_coli_CLA-AD-1	0.299	0.570153	0.820948	0.912878	0.962969	0.990923	0.997678	0.999941	0.999984
Escherichia_coli_CR_B11	0.0732766	0.168282	0.297413	0.408273	0.500919	0.633298	0.72301	0.927581	0.984322
Escherichia_coli_Ec8850	0.0749854	0.168312	0.296982	0.405294	0.504749	0.638951	0.725672	0.930378	0.991326
Faecalibacterium_duncaniae_CLA-AA-H254	0.097116	0.214211	0.390765	0.513517	0.624427	0.770831	0.856243	0.988133	0.999904
Faecalibaculum_rodentium_CLA-AV-15	0.120308	0.264828	0.480957	0.599689	0.722387	0.849379	0.919023	0.997272	0.999996
Faecalimonas_umbilicata_CLA-JM-H57	0.0950427	0.213459	0.385195	0.51485	0.630256	0.769669	0.862632	0.989481	0.999903
Fusicatenibacter_faecihominis_CLA-AA-H277	0.114492	0.255708	0.456277	0.583351	0.693291	0.828815	0.900766	0.993564	0.999704
Fusicatenibacter_saccharivorans_CLA-AA-H282	0.104093	0.226444	0.418058	0.538316	0.64803	0.790097	0.871698	0.990937	0.999955
Gallintestinimicrobium_propionicum_CLA-AA-H176	0.0896155	0.19574	0.365628	0.477479	0.582988	0.725635	0.818929	0.973992	0.994487
Hallella_faecis_CLA-AA-H145	0.235191	0.469356	0.73265	0.850327	0.923332	0.978885	0.993514	0.999923	0.999972
Hominenteromicrobium_mulieris_CLA-AA-H250	0.120962	0.276334	0.490143	0.623502	0.738464	0.866031	0.92819	0.997407	0.999933
Hominicoprocola_fusiformis_CLA-AA-H188	0.111881	0.24875	0.446092	0.569375	0.687194	0.821561	0.898611	0.994184	0.999549
Hominifimenecus_microfluidus_CLA-JM-H9	0.0671977	0.155483	0.295105	0.39768	0.495049	0.63784	0.736888	0.953916	0.999531
Hominilimicola_fabiformis_CLA-AA-H232	0.0854731	0.202623	0.373441	0.489427	0.602854	0.746369	0.841956	0.984853	0.999979
Hominimerdicola_aceti_CLA-AA-H220	0.10745	0.241375	0.44168	0.565956	0.675398	0.816173	0.894045	0.993682	0.999963
Hominisplanchenecus_faecis_CLA-AA-H246	0.0627227	0.146163	0.280663	0.372712	0.472148	0.615843	0.714594	0.945842	0.99924
Hominisplanchenecus_murintestinalis_CLA-AA-M05	0.0812133	0.189279	0.348966	0.460658	0.56778	0.71055	0.808822	0.976953	0.999876
Intestinimonas_aquisgranensis_CLA-AA-H199	0.0966735	0.214267	0.401201	0.515304	0.635568	0.780954	0.860027	0.988934	0.999098
Kosakonia_cowanii_CLA-AP-13	0.0513286	0.115998	0.228104	0.313087	0.399963	0.532461	0.635416	0.905246	0.998535
Lachnospira_sp_nov_CLA-JM-H10	0.107111	0.24125	0.438279	0.564415	0.678659	0.813821	0.898766	0.994211	0.999913
Lactococcus_lactis_CLA-AV-14	0.117999	0.265101	0.472466	0.599008	0.721475	0.846023	0.920899	0.99709	0.999998
Mediterraneibacter_gnavus_CLA-JM-H50	0.0907163	0.210869	0.387117	0.511879	0.621166	0.768334	0.858195	0.987253	0.999633
Mucispirillum_schaedleri_CLA-AA-M07-B	0.19856	0.428169	0.689558	0.820631	0.901792	0.967646	0.990268	0.999932	1
Odoribacter_lunatus_CLA-AA-M09	0.274696	0.541636	0.804686	0.903454	0.958494	0.990207	0.997628	0.999987	0.999995
Oliverpabstia_intestinalis_CLA-AA-H241	0.0839785	0.194814	0.355164	0.462529	0.566998	0.701653	0.797699	0.971844	0.999715
Parabacteroides_distasonis_CLA-AA-H234	0.045233	0.106267	0.208182	0.283952	0.36577	0.49768	0.604564	0.879264	0.995499
Parabacteroides_goldsteinii_CLA-AP-3	0.0351882	0.0869138	0.168204	0.236378	0.308625	0.426947	0.522226	0.823449	0.991118
Phocaeicola_sartorii_CLA-AV-12	0.0333898	0.0798968	0.156916	0.219473	0.288702	0.401753	0.496922	0.794357	0.987623
Phocaeicola_vulgatus_4852a	0.059239	0.137544	0.250765	0.342791	0.436592	0.576793	0.679373	0.925204	0.996006
Phocaeicola_vulgatus_4889b	0.0494354	0.118175	0.223261	0.307329	0.390738	0.526985	0.623057	0.88672	0.984409
Phocaeicola_vulgatus_CLA-KB-H118	0.0528403	0.125933	0.237519	0.325293	0.414199	0.554763	0.656235	0.918455	0.996818
Phocaeicola_vulgatus_HDF	0.0525936	0.123797	0.230977	0.318471	0.404926	0.542541	0.640177	0.904349	0.994803
Pumilibacter_intestinalis_CLA-AA-M10	0.11975	0.273544	0.483889	0.612477	0.726663	0.860468	0.926191	0.997951	0.999895
Roseburia_amylophila_CLA-AA-H204	0.100425	0.231191	0.41931	0.546899	0.65263	0.798715	0.880056	0.991688	0.999942
Ruminococcus_turbiniformis_CLA-AA-H200	0.0921496	0.209368	0.38704	0.50165	0.612751	0.761665	0.853123	0.987798	0.999869
Streptococcus_caecimuris_CLA-AV-18	0.160915	0.356807	0.595765	0.738488	0.832436	0.931858	0.97345	0.999713	0.999996
Streptococcus_thoraltensis_CLA-AV-9	0.147236	0.308769	0.552031	0.678599	0.786137	0.901376	0.957091	0.999158	0.999987
Thomasclavelia_ramosa_CLA-JM-H52	0.0848977	0.188378	0.357035	0.470096	0.579778	0.730773	0.837951	0.983682	0.999942
Veillonella_intestinalis_CLA-AV-13	0.126644	0.268808	0.495058	0.627523	0.741972	0.86552	0.934836	0.997863	1
Yersinia_enterocolitica_CLA-JM-1	0.0560337	0.131874	0.256297	0.340913	0.437916	0.57697	0.685906	0.930351	0.999252

## Sheet: FigS3B Mock-stag-24
Source data Extended Data Figure S3B: Mock-stag-24 facility1: coverage of reference genomes
Genome	0.1Gb	0.25Gb	0.5Gb	0.75Gb	1.0Gb	1.5Gb	2Gb	5Gb	10Gb
Bacillus_licheniformis_CLA-AP-5	0.193567	0.39236	0.613305	0.755685	0.838881	0.929163	0.969426	0.999672	0.999967
Bacteroides_fragilis_CLA-AA-H207	0.422465	0.721346	0.914594	0.974789	0.991591	0.999028	0.999796	0.99996	0.999969
Bacteroides_ovatus_CLA-AA-H168	0.0992837	0.214749	0.371861	0.493501	0.585306	0.715328	0.795161	0.913015	0.920668
Bifidobacterium_pseudocatenulatum_CLA-AA-H257	0.0535565	0.117544	0.218101	0.313489	0.378045	0.509553	0.611094	0.891387	0.998307
Blautia_fusiformis_CLA-AA-11	0.0861393	0.194389	0.345368	0.469396	0.560652	0.701832	0.800652	0.960303	0.977993
Collinsella_sp_nov_CLA-ER-H11	0.0311479	0.0681787	0.127053	0.188943	0.24357	0.341467	0.410474	0.730959	0.984499
Enterocloster_clostridioformis_CLA-JM-H51	0.610625	0.883856	0.982992	0.997126	0.999053	0.999736	0.999832	0.999964	1
Enterococcus_faecalis_CLA-SR-172	0.657871	0.917652	0.99115	0.99914	0.999803	0.999941	0.999976	0.999979	0.99992
Escherichia_coli_CLA-AA-H239	0.330418	0.600616	0.825784	0.924898	0.966128	0.992364	0.99787	0.999919	0.99996
Faecalibacterium_duncaniae_CLA-AA-H254	0.629745	0.896641	0.987242	0.997679	0.999606	0.99992	0.999924	0.999959	0.99995
Fusicatenibacter_faecihominis_CLA-AA-H277	0.212467	0.428272	0.658854	0.795609	0.870507	0.948138	0.979094	0.999508	0.999815
Hominenteromicrobium_mulieris_CLA-AA-H250	0.00744232	0.0146726	0.0266181	0.0341977	0.0422754	0.0589674	0.0667271	0.138954	0.342118
Hominicoprocola_fusiformis_CLA-AA-H188	0.0534655	0.125494	0.222739	0.317157	0.395301	0.527605	0.621183	0.907426	0.998738
Hominifimenecus_microfluidus_CLA-JM-H9	0.00530571	0.0106147	0.0183867	0.0242269	0.0308265	0.0400834	0.0478021	0.0889197	0.198432
Hominilimicola_fabiformis_CLA-AA-H232	0.00353405	0.00724974	0.0103693	0.012109	0.0132966	0.0153685	0.0166487	0.0207387	0.0197036
Kosakonia_cowanii_CLA-AP-13	0.394818	0.691823	0.8932	0.963438	0.986858	0.998289	0.999648	0.999961	0.999962
Lactococcus_lactis_CLA-AV-14	0.0337311	0.0725025	0.138026	0.200358	0.249704	0.351953	0.4499	0.759324	0.981849
Parabacteroides_goldsteinii_CLA-AP-3	0.0177058	0.0414302	0.0793618	0.116498	0.151178	0.214989	0.275098	0.549152	0.906198
Phocaeicola_sartorii_CLA-AV-12	0.46472	0.76591	0.940808	0.984792	0.99552	0.999525	0.999849	0.999964	0.999968
Phocaeicola_vulgatus_CLA-KB-H118	0.00769641	0.0171646	0.0296537	0.0380183	0.046559	0.0599006	0.070675	0.114272	0.158713
Roseburia_amylophila_CLA-AA-H204	0.439809	0.744035	0.926644	0.978063	0.992711	0.999124	0.999855	0.999988	1
Ruminococcus_gnavus_CLA-JM-H50	0.106455	0.228744	0.396811	0.527524	0.623314	0.768006	0.858085	0.989641	0.999654
Thomasclavelia_ramosa_CLA-JM-H52	0.823409	0.983327	0.999259	0.999877	0.999929	0.999961	0.999991	0.999999	1
Veillonella_intestinalis_CLA-AV-13	0.144522	0.307485	0.509035	0.659888	0.756107	0.876952	0.939206	0.998829	1

## Sheet: FigS3C Mock-stag-70
Source data Extended Data Figure S3C: Mock-stag-70 coverage of reference genomes
Genome	0.1Gb	0.25Gb	0.5Gb	0.75Gb	1.0Gb	1.5Gb	2Gb	5Gb	10Gb	20Gb	50Gb
Adlercreutzia_muris_CLA-AV-8	0.000270675	0.000691924	0.000802345	0.00122539	0.00123184	0.00148602	0.00306849	0.005919	0.0128472	0.0229561	0.0597245
Agathobaculum_butyriciproducens_CLA-AA-H270	0.0308493	0.0709235	0.131225	0.19216	0.253109	0.339185	0.447431	0.72967	0.922661	0.991815	0.999238
Alistipes_muris_CLA-AA-M12	0.37667	0.691205	0.884047	0.963596	0.989229	0.997784	0.999815	0.999952	0.999952	0.999953	0.999952
Anthropogastromicrobium_aceti_CLA-AA-H224	0.00382135	0.00852135	0.0133931	0.0166713	0.0183618	0.0212366	0.022515	0.02757	0.0333109	0.0391501	0.0559891
Bacillus_licheniformis_CLA-AP-5	0.540281	0.853916	0.970271	0.995345	0.999234	0.999887	0.999949	0.999952	0.999952	0.999951	0.999969
Bacteroides_acidifaciens_CLA-AP-2	0.00169316	0.00421534	0.00813953	0.0131953	0.0178537	0.0232383	0.032235	0.064399	0.121134	0.216125	0.470551
Bacteroides_finegoldii_CLA-JM-H15	0.0239053	0.0569858	0.104044	0.150829	0.206986	0.271602	0.365216	0.639435	0.873877	0.983153	0.999949
Bacteroides_fragilis_CLA-AA-H207	0.405337	0.731823	0.911011	0.975983	0.993349	0.999014	0.999865	0.99996	0.999968	0.999971	0.999983
Bacteroides_ovatus_CLA-AA-H168	0.0183429	0.0418247	0.0756091	0.116312	0.151063	0.200734	0.26648	0.477087	0.716542	0.907826	0.996092
Bacteroides_uniformis_CLA-AV-11	0.183486	0.40142	0.616445	0.77478	0.86457	0.936184	0.980105	0.999376	0.999877	0.99994	0.999942
Bifidobacterium_longum_CLA-JM-H30-B	0.00175319	0.00298685	0.00658022	0.00977303	0.0142096	0.0199605	0.0279934	0.0614006	0.115358	0.224624	0.48479
Bifidobacterium_pseudocatenulatum_CLA-AA-H257	0.000692179	0.00199524	0.00274087	0.00525625	0.00766742	0.0103481	0.0164748	0.0312621	0.0630637	0.126284	0.310159
Blautia_acetigignens_CLA-AA-H161	0.77609	0.967109	0.996689	0.999197	0.999507	0.999818	0.999854	0.999891	0.999905	0.99992	0.999931
Blautia_fusiformis_CLA-AA-11	0.314434	0.602607	0.806629	0.910097	0.954217	0.976109	0.98474	0.987646	0.98902	0.989504	0.989799
Blautia_wexlerae_CLA-AA-H259	0.0146923	0.0345798	0.0505375	0.0551216	0.0626908	0.0740675	0.0899818	0.141469	0.210286	0.324692	0.612532
Blautia_wexlerae_CLA-JMH-31B	0.00674866	0.0138592	0.0232416	0.0266532	0.0352745	0.0429404	0.0562907	0.103173	0.173718	0.294409	0.60176
Brotaphodocola_catenula_CLA-AA-H274	0.590289	0.866231	0.968335	0.992181	0.997327	0.999479	0.999909	0.999949	0.999971	0.999974	0.999982
Brotocaccenecus_cirricatena_CLA-AA-H272	0.014938	0.0388668	0.071527	0.103595	0.138904	0.181893	0.259789	0.467726	0.704962	0.91505	0.997498
Brotolimicola_acetigignens_CLA-AA-H273	0.00588683	0.011986	0.0215359	0.0284017	0.0349435	0.0473091	0.0645433	0.119254	0.21585	0.368547	0.705264
Clostridium_fessum_CLA-AA-H278	0.0192742	0.0490028	0.0847245	0.131536	0.166745	0.225439	0.31148	0.549043	0.793133	0.955099	0.999731
Collinsella_sp_nov_CLA-ER-H11	0.0490845	0.112905	0.202265	0.291112	0.374492	0.474815	0.620136	0.864991	0.979414	0.998882	0.999984
Collinsella_sp_nov_CLA-ER-H5	0.00481756	0.0128464	0.0209556	0.0266	0.0352199	0.0440304	0.0570988	0.0992271	0.138013	0.178223	0.218165
Collinsella_sp_nov_CLA-ER-H8	0.0218276	0.0585685	0.100701	0.150269	0.199105	0.26153	0.367939	0.615163	0.8387	0.968121	0.999281
Collinsella_sp_nov_CLA-JM-H32-B	0.225776	0.462361	0.693415	0.82767	0.907251	0.957542	0.991014	0.998801	0.999136	0.999132	0.999129
Coprococcus_hominis_CLA-AA-H212	0.0324807	0.0831375	0.146452	0.220798	0.274533	0.367291	0.484356	0.764312	0.944059	0.995913	0.999992
Enterocloster_clostridioformis_CLA-JM-H51	0.0909845	0.203296	0.351026	0.484574	0.592226	0.718912	0.840525	0.980137	0.999217	0.999884	0.999987
Enterococcus_avium_S68	0.000879807	0.0013497	0.00255545	0.00417292	0.00503665	0.00675349	0.00977045	0.0198046	0.0364451	0.0739543	0.18697
Enterococcus_faecalis_CLA-SR-172	0.982491	0.999813	0.999919	0.999913	0.999919	0.999919	0.999923	0.99993	0.999929	0.999929	0.99998
Enterococcus_gallinarum_CLA-AP-1	0.0206178	0.0468874	0.0914517	0.137411	0.181506	0.243582	0.325404	0.586431	0.833012	0.970746	0.999927
Escherichia_coli_CLA-AA-H239	0.157965	0.342952	0.543031	0.697051	0.787608	0.868522	0.941344	0.993032	0.999469	0.999896	0.999936
Escherichia_coli_CLA-AD-1	0.00873702	0.0207127	0.0370018	0.0530672	0.0689907	0.0940975	0.117446	0.217978	0.336645	0.47968	0.725729
Escherichia_coli_CR_B11	0.0387319	0.0889974	0.157172	0.226676	0.286787	0.375692	0.466599	0.70786	0.869329	0.960895	0.985537
Escherichia_coli_Ec8850	0.0347881	0.0910981	0.160365	0.231924	0.290155	0.377258	0.473284	0.717759	0.88059	0.972485	0.994097
Faecalibacterium_duncaniae_CLA-AA-H254	0.016033	0.0256264	0.0318253	0.034998	0.0362698	0.0377233	0.0388991	0.0427962	0.0457133	0.0483401	0.0542532
Faecalibaculum_rodentium_CLA-AV-15	5.21306e-05	9.69371e-05	0.000223171	0.000361899	0.000500626	0.000665204	0.000604457	0.00115549	0.0019689	0.00331913	0.00812893
Faecalimonas_umbilicata_CLA-JM-H57	0.0114838	0.0247373	0.0427296	0.0633861	0.082435	0.108535	0.142442	0.287667	0.486001	0.732144	0.976039
Fusicatenibacter_faecihominis_CLA-AA-H277	0.0770037	0.188312	0.306159	0.440984	0.53089	0.649307	0.788473	0.961804	0.997576	0.999732	0.999808
Fusicatenibacter_saccharivorans_CLA-AA-H282	0.157618	0.33817	0.508443	0.628761	0.690544	0.737966	0.771803	0.792187	0.802558	0.809698	0.816077
Gallintestinimicrobium_propionicum_CLA-AA-H176	0.170016	0.373943	0.57503	0.720197	0.818863	0.898816	0.949746	0.975758	0.977306	0.978378	0.97899
Hallella_faecis_CLA-AA-H145	0.000128052	0.000580645	0.000651514	0.00141131	0.0013888	0.00166954	0.00221612	0.00440761	0.00848125	0.014604	0.0315641
Hominenteromicrobium_mulieris_CLA-AA-H250	0.00914431	0.0244183	0.0430994	0.0670771	0.0836536	0.119187	0.162177	0.316906	0.517411	0.768162	0.972444
Hominicoprocola_fusiformis_CLA-AA-H188	0.00752136	0.0181002	0.030336	0.0450224	0.0568699	0.0767176	0.106328	0.200602	0.343811	0.557413	0.875812
Hominifimenecus_microfluidus_CLA-JM-H9	0.00627422	0.0120326	0.0186338	0.0223226	0.0261464	0.0301042	0.0351562	0.0474527	0.0602109	0.0824914	0.138987
Hominilimicola_fabiformis_CLA-AA-H232	0.0029506	0.00793388	0.0107015	0.0125882	0.0134653	0.0140821	0.0141281	0.0150897	0.0155281	0.0166892	0.0190706
Hominimerdicola_aceti_CLA-AA-H220	0.00729588	0.0231258	0.0351436	0.0589175	0.0774277	0.112224	0.14274	0.306312	0.527134	0.766641	0.971938
Hominisplanchenecus_faecis_CLA-AA-H246	0.276746	0.547469	0.76724	0.894364	0.948219	0.982882	0.996394	0.999824	0.99995	0.999968	0.999992
Hominisplanchenecus_murintestinalis_CLA-AA-M05	0.0297889	0.0706709	0.128183	0.185838	0.245608	0.317549	0.436114	0.709248	0.914909	0.991199	0.999974
Intestinimonas_aquisgranensis_CLA-AA-H199	0.0556945	0.132404	0.234385	0.331037	0.421009	0.533837	0.691914	0.916318	0.990941	0.998933	0.999135
Kosakonia_cowanii_CLA-AP-13	0.789697	0.977935	0.998898	0.999919	0.999953	0.999953	0.999954	0.999968	0.999969	0.999961	0.999963
Lachnospira_sp_nov_CLA-JM-H10	0.00329952	0.00661584	0.010887	0.0130493	0.0146618	0.0182829	0.0202211	0.0272764	0.0325804	0.0407691	0.0589432
Lactococcus_lactis_CLA-AV-14	0.079216	0.192969	0.314174	0.440035	0.547506	0.678871	0.783544	0.969735	0.999052	1	1
Mediterraneibacter_gnavus_CLA-JM-H50	0.00571397	0.0132347	0.0207637	0.0313733	0.0385804	0.0494423	0.063322	0.121556	0.211898	0.364864	0.709337
Mucispirillum_schaedleri_CLA-AA-M07-B	0.153408	0.343021	0.53679	0.66437	0.792629	0.900624	0.952478	0.999005	0.99996	1	1
Odoribacter_lunatus_CLA-AA-M09	0.00377981	0.0104165	0.0162181	0.0262706	0.035469	0.0478035	0.064063	0.147885	0.279035	0.473273	0.816061
Oliverpabstia_intestinalis_CLA-AA-H241	0.0444496	0.093061	0.153045	0.208438	0.263475	0.3406	0.439338	0.704302	0.90478	0.988567	0.999669
Parabacteroides_distasonis_CLA-AA-H234	0.127157	0.290468	0.475992	0.63043	0.742032	0.842988	0.929421	0.995393	0.999696	0.999853	0.999909
Parabacteroides_goldsteinii_CLA-AP-3	0.0209916	0.0551546	0.10295	0.15045	0.202303	0.267415	0.374198	0.6399	0.873825	0.983552	0.99991
Phocaeicola_sartorii_CLA-AV-12	0.0341382	0.0840108	0.14773	0.214905	0.283589	0.371789	0.498061	0.783589	0.952592	0.997349	0.999945
Phocaeicola_vulgatus_4852a	0.039592	0.0954321	0.16662	0.237129	0.297345	0.391348	0.458059	0.669937	0.783204	0.867427	0.961529
Phocaeicola_vulgatus_4889b	0.041474	0.106746	0.186855	0.261587	0.324943	0.421416	0.492548	0.703071	0.792086	0.839612	0.888662
Phocaeicola_vulgatus_CLA-KB-H118	0.0933651	0.214684	0.365837	0.499142	0.598194	0.721806	0.820754	0.976447	0.998748	0.999902	0.999967
Phocaeicola_vulgatus_HDF	0.076819	0.18336	0.313545	0.439811	0.531191	0.661343	0.768873	0.959494	0.996934	0.999822	0.99995
Pumilibacter_intestinalis_CLA-AA-M10	0.0401939	0.0992299	0.17432	0.263257	0.344429	0.444773	0.570654	0.854967	0.977292	0.999185	0.999907
Roseburia_amylophila_CLA-AA-H204	0.00227149	0.00364895	0.00535166	0.0064757	0.00748804	0.00958125	0.0102848	0.0129089	0.017266	0.020678	0.02927
Ruminococcus_turbiniformis_CLA-AA-H200	0.201485	0.442435	0.656705	0.805184	0.893824	0.954161	0.986784	0.999645	0.999905	0.999987	0.999995
Streptococcus_caecimuris_CLA-AV-18	0.0501152	0.120372	0.218953	0.315407	0.399734	0.524439	0.658895	0.906399	0.990845	0.999837	0.999999
Streptococcus_thoraltensis_CLA-AV-9	0.00125542	0.00514089	0.00926603	0.0155675	0.0196515	0.0293729	0.0378314	0.0936018	0.180938	0.313485	0.647171
Thomasclavelia_ramosa_CLA-JM-H52	0.00162708	0.00495903	0.00729251	0.00992348	0.0144517	0.0199609	0.0281892	0.0631772	0.117337	0.22228	0.530489
Veillonella_intestinalis_CLA-AV-13	0.0506298	0.123226	0.222801	0.31886	0.410915	0.524303	0.649308	0.906277	0.990727	0.99988	1
Yersinia_enterocolitica_CLA-JM-1	0.171429	0.375254	0.583101	0.737554	0.834367	0.918891	0.973276	0.999256	0.999993	0.999999	1
