# Supplementary material for: Benchmarking of shotgun sequencing depth reveals the potential and limitations of shallow metagenomics and strain-level analysis
Source: Nat Microbiol. 2026 Apr 21;11(5):1233–44. doi: 10.1038/s41564-026-02334-2 (PMC13171431; doi:10.1038/s41564-026-02334-2)
Supplement: Supplementary file 14 — Statistical source data. [file 41564_2026_2334_MOESM14_ESM.xlsx]

## Sheet: FigS4A E.coli
Source data Extended Data Figure S4A: reference genome coverage of 4 E. coli strains
Genomes	0.1Gb	0.25Gb	0.5Gb	0.75Gb	1.0Gb	1.5Gb	2Gb	5Gb	10Gb
Escherichia_coli_CLA-AA-H239	0.0895776	0.203391	0.358425	0.473784	0.578881	0.72354	0.805314	0.971821	0.999618
Escherichia_coli_CR_B11	0.0732843	0.168314	0.2974	0.408296	0.500924	0.633363	0.723042	0.927609	0.984343
Escherichia_coli_CLA-AD-1	0.299004	0.570174	0.820961	0.912882	0.962973	0.990924	0.99767	0.999941	0.999984
Escherichia_coli_Ec8850	0.0750009	0.168329	0.297005	0.405356	0.504779	0.639002	0.725706	0.930404	0.991332

## Sheet: FigS4A P.vulgatus
Source data Extended Data Figure S4A: reference genome coverage of 4 P. vulgatus strains
Genomes	0.1Gb	0.25Gb	0.5Gb	0.75Gb	1.0Gb	1.5Gb	2Gb	5Gb	10Gb
Phocaeicola_vulgatus_4852a	0.059239	0.137548	0.250784	0.342807	0.436636	0.576829	0.679363	0.925216	0.99601
Phocaeicola_vulgatus_4889b	0.0494388	0.118178	0.223271	0.307304	0.390787	0.527004	0.623091	0.886716	0.984415
Phocaeicola_vulgatus_HDF	0.0526046	0.123809	0.230987	0.318506	0.404971	0.542592	0.640193	0.904358	0.994813
Phocaeicola_vulgatus_CLA-KB-H118	0.052844	0.125926	0.237538	0.325373	0.414238	0.554807	0.656277	0.91848	0.996822
