# Supplementary material for: Benchmarking of shotgun sequencing depth reveals the potential and limitations of shallow metagenomics and strain-level analysis
Source: Nat Microbiol. 2026 Apr 21;11(5):1233–44. doi: 10.1038/s41564-026-02334-2 (PMC13171431; doi:10.1038/s41564-026-02334-2)
Supplement: Supplementary file 15 — Statistical source data. [file 41564_2026_2334_MOESM15_ESM.xlsx]

## Sheet:  Extended Data FigS5
Source data Extended Data Figure S5: number of MAGs and assigned reference genomes per sequencing depth
MAG	Reference with highest coverage	SeqDepth
Mock-stag-70_1_0.1Gb.1	Enterococcus_faecalis_CLA-SR-172	0.1Gb
Mock-stag-70_10_20Gb.1	Phocaeicola_sartorii_CLA-AV-12	20Gb
Mock-stag-70_10_20Gb.10	Enterocloster_clostridioforme_CLA-JM-H51	20Gb
Mock-stag-70_10_20Gb.11	Enterocloster_clostridioforme_CLA-JM-H51	20Gb
Mock-stag-70_10_20Gb.12	Enterococcus_faecalis_CLA-SR-172	20Gb
Mock-stag-70_10_20Gb.13	Fusicatenibacter_saccharivorans_CLA-AA-H252	20Gb
Mock-stag-70_10_20Gb.14	Intestinimonas_aquisgranensis_CLA-AA-H199	20Gb
Mock-stag-70_10_20Gb.15	Alistipes_muris_CLA-AA-M12	20Gb
Mock-stag-70_10_20Gb.16	Blautia_fusiformis_CLA-AA-11	20Gb
Mock-stag-70_10_20Gb.17	Yersinia_enterocolitica_CLA-JM-1	20Gb
Mock-stag-70_10_20Gb.18	Blautia_acetigignens_CLA-AA-H161	20Gb
Mock-stag-70_10_20Gb.19	Blautia_acetigignens_CLA-AA-H161	20Gb
Mock-stag-70_10_20Gb.2	Brotaphodocola_catenula_CLA-AA-H274	20Gb
Mock-stag-70_10_20Gb.20	Escherichia_coli_CLA-AA-H239	20Gb
Mock-stag-70_10_20Gb.21	Veillonella_intestinalis_CLA-AV-13	20Gb
Mock-stag-70_10_20Gb.22	Oliverpabstia_intestinalis_CLA-AA-H241	20Gb
Mock-stag-70_10_20Gb.23	Bacillus_licheniformis_CLA-AP-5	20Gb
Mock-stag-70_10_20Gb.24	Phocaeicola_sartorii_CLA-AV-12	20Gb
Mock-stag-70_10_20Gb.25	Blautia_fusiformis_CLA-AA-11	20Gb
Mock-stag-70_10_20Gb.26	Phocaeicola_vulgatus_CLA-KB-H118	20Gb
Mock-stag-70_10_20Gb.27	Coprococcus_hominis_CLA-AA-H212	20Gb
Mock-stag-70_10_20Gb.28	Lactococcus_lactis_CLA-AV-14	20Gb
Mock-stag-70_10_20Gb.29	Pumilibacter_intestinalis_CLA-AA-M10	20Gb
Mock-stag-70_10_20Gb.3	Brotaphodocola_catenula_CLA-AA-H274	20Gb
Mock-stag-70_10_20Gb.30	Brotaphodocola_catenula_CLA-AA-H274	20Gb
Mock-stag-70_10_20Gb.31	Parabacteroides_distasonis_CLA-AA-H234	20Gb
Mock-stag-70_10_20Gb.32	Kosakonia_cowanii_CLA-AP-13	20Gb
Mock-stag-70_10_20Gb.33	Brotaphodocola_catenula_CLA-AA-H274	20Gb
Mock-stag-70_10_20Gb.34	Collinsella_aerofaciens_CLA-JM-H32-B	20Gb
Mock-stag-70_10_20Gb.35	Kosakonia_cowanii_CLA-AP-13	20Gb
Mock-stag-70_10_20Gb.36	Intestinimonas_aquisgranensis_CLA-AA-H199	20Gb
Mock-stag-70_10_20Gb.37	Hominisplanchenecus_faecis_CLA-AA-H246	20Gb
Mock-stag-70_10_20Gb.38	Gallintestinimicrobium_propionicum_CLA-AA-H176	20Gb
Mock-stag-70_10_20Gb.39	Bacteroides_fragilis_CLA-AA-H207	20Gb
Mock-stag-70_10_20Gb.4	Alistipes_muris_CLA-AA-M12	20Gb
Mock-stag-70_10_20Gb.40	Escherichia_coli_CLA-AA-H239	20Gb
Mock-stag-70_10_20Gb.41	Fusicatenibacter_faecihominis_CLA-AA-H277	20Gb
Mock-stag-70_10_20Gb.42	Parabacteroides_goldsteinii_CLA-AP-3	20Gb
Mock-stag-70_10_20Gb.43	Hominisplanchenecus_faecis_CLA-AA-H246	20Gb
Mock-stag-70_10_20Gb.44	Phocaeicola_sartorii_CLA-AV-12	20Gb
Mock-stag-70_10_20Gb.45	Bacteroides_fragilis_CLA-AA-H207	20Gb
Mock-stag-70_10_20Gb.46	Parabacteroides_goldsteinii_CLA-AP-3	20Gb
Mock-stag-70_10_20Gb.47	Hominisplanchenecus_faecis_CLA-AA-H246	20Gb
Mock-stag-70_10_20Gb.48	Mucispirillum_schaedleri_CLA-AA-M07-B	20Gb
Mock-stag-70_10_20Gb.49	Lactococcus_lactis_CLA-AV-14	20Gb
Mock-stag-70_10_20Gb.5	Blautia_acetigignens_CLA-AA-H161	20Gb
Mock-stag-70_10_20Gb.50	Bacteroides_uniformis_CLA-AV-11	20Gb
Mock-stag-70_10_20Gb.51	Yersinia_enterocolitica_CLA-JM-1	20Gb
Mock-stag-70_10_20Gb.52	Hominisplanchenecus_faecis_CLA-AA-H246	20Gb
Mock-stag-70_10_20Gb.53	Bacillus_licheniformis_CLA-AP-5	20Gb
Mock-stag-70_10_20Gb.54	Oliverpabstia_intestinalis_CLA-AA-H241	20Gb
Mock-stag-70_10_20Gb.55	Yersinia_enterocolitica_CLA-JM-1	20Gb
Mock-stag-70_10_20Gb.56	Lactococcus_lactis_CLA-AV-14	20Gb
Mock-stag-70_10_20Gb.57	Enterococcus_faecalis_CLA-SR-172	20Gb
Mock-stag-70_10_20Gb.58	Brotaphodocola_catenula_CLA-AA-H274	20Gb
Mock-stag-70_10_20Gb.59	Ruminococcus_turbiniformis_CLA-AA-H200	20Gb
Mock-stag-70_10_20Gb.6	Bacteroides_fragilis_CLA-AA-H207	20Gb
Mock-stag-70_10_20Gb.60	Bacillus_licheniformis_CLA-AP-5	20Gb
Mock-stag-70_10_20Gb.61	Kosakonia_cowanii_CLA-AP-13	20Gb
Mock-stag-70_10_20Gb.62	Gallintestinimicrobium_propionicum_CLA-AA-H176	20Gb
Mock-stag-70_10_20Gb.63	Bacillus_licheniformis_CLA-AP-5	20Gb
Mock-stag-70_10_20Gb.64	Bacillus_licheniformis_CLA-AP-5	20Gb
Mock-stag-70_10_20Gb.65	Streptococcus_caecimuris_CLA-AV-18	20Gb
Mock-stag-70_10_20Gb.66	Brotaphodocola_catenula_CLA-AA-H274	20Gb
Mock-stag-70_10_20Gb.67	Brotaphodocola_catenula_CLA-AA-H274	20Gb
Mock-stag-70_10_20Gb.7	Agathobaculum_butyriciproducens_CLA-AA-H270	20Gb
Mock-stag-70_10_20Gb.8	Hominisplanchenecus_murintestinalis_CLA-AA-M05	20Gb
Mock-stag-70_10_20Gb.9	Enterococcus_faecalis_CLA-SR-172	20Gb
Mock-stag-70_11_50Gb.1	Lactococcus_lactis_CLA-AV-14	50Gb
Mock-stag-70_11_50Gb.10	Brotaphodocola_catenula_CLA-AA-H274	50Gb
Mock-stag-70_11_50Gb.11	Bacillus_licheniformis_CLA-AP-5	50Gb
Mock-stag-70_11_50Gb.12	Yersinia_enterocolitica_CLA-JM-1	50Gb
Mock-stag-70_11_50Gb.13	Enterocloster_clostridioforme_CLA-JM-H51	50Gb
Mock-stag-70_11_50Gb.14	Intestinimonas_aquisgranensis_CLA-AA-H199	50Gb
Mock-stag-70_11_50Gb.15	Parabacteroides_distasonis_CLA-AA-H234	50Gb
Mock-stag-70_11_50Gb.16	Brotaphodocola_catenula_CLA-AA-H274	50Gb
Mock-stag-70_11_50Gb.17	Enterococcus_faecalis_CLA-SR-172	50Gb
Mock-stag-70_11_50Gb.18	Gallintestinimicrobium_propionicum_CLA-AA-H176	50Gb
Mock-stag-70_11_50Gb.19	Gallintestinimicrobium_propionicum_CLA-AA-H176	50Gb
Mock-stag-70_11_50Gb.2	Bacillus_licheniformis_CLA-AP-5	50Gb
Mock-stag-70_11_50Gb.20	Blautia_acetigignens_CLA-AA-H161	50Gb
Mock-stag-70_11_50Gb.21	Bacteroides_uniformis_CLA-AV-11	50Gb
Mock-stag-70_11_50Gb.22	Kosakonia_cowanii_CLA-AP-13	50Gb
Mock-stag-70_11_50Gb.23	Hominisplanchenecus_faecis_CLA-AA-H246	50Gb
Mock-stag-70_11_50Gb.24	Alistipes_muris_CLA-AA-M12	50Gb
Mock-stag-70_11_50Gb.25	Bacteroides_fragilis_CLA-AA-H207	50Gb
Mock-stag-70_11_50Gb.26	Pumilibacter_intestinalis_CLA-AA-M10	50Gb
Mock-stag-70_11_50Gb.27	Agathobaculum_butyriciproducens_CLA-AA-H270	50Gb
Mock-stag-70_11_50Gb.28	Intestinimonas_aquisgranensis_CLA-AA-H199	50Gb
Mock-stag-70_11_50Gb.29	Collinsella_aerofaciens_CLA-JM-H32-B	50Gb
Mock-stag-70_11_50Gb.3	Coprococcus_hominis_CLA-AA-H212	50Gb
Mock-stag-70_11_50Gb.30	Intestinimonas_aquisgranensis_CLA-AA-H199	50Gb
Mock-stag-70_11_50Gb.31	Escherichia_coli_CLA-AA-H239	50Gb
Mock-stag-70_11_50Gb.32	Phocaeicola_vulgatus_CLA-KB-H118	50Gb
Mock-stag-70_11_50Gb.33	Yersinia_enterocolitica_CLA-JM-1	50Gb
Mock-stag-70_11_50Gb.34	Veillonella_intestinalis_CLA-AV-13	50Gb
Mock-stag-70_11_50Gb.35	Blautia_acetigignens_CLA-AA-H161	50Gb
Mock-stag-70_11_50Gb.36	Gallintestinimicrobium_propionicum_CLA-AA-H176	50Gb
Mock-stag-70_11_50Gb.37	Streptococcus_caecimuris_CLA-AV-18	50Gb
Mock-stag-70_11_50Gb.38	Blautia_acetigignens_CLA-AA-H161	50Gb
Mock-stag-70_11_50Gb.39	Phocaeicola_vulgatus_HDF	50Gb
Mock-stag-70_11_50Gb.4	Lactococcus_lactis_CLA-AV-14	50Gb
Mock-stag-70_11_50Gb.40	Enterococcus_faecalis_CLA-SR-172	50Gb
Mock-stag-70_11_50Gb.41	Collinsella_aerofaciens_CLA-JM-H32-B	50Gb
Mock-stag-70_11_50Gb.42	Escherichia_coli_CLA-AA-H239	50Gb
Mock-stag-70_11_50Gb.43	Blautia_fusiformis_CLA-AA-11	50Gb
Mock-stag-70_11_50Gb.44	Bacteroides_ovatus_CLA-AA-H168	50Gb
Mock-stag-70_11_50Gb.45	Clostridium_fessum_CLA-AA-H278	50Gb
Mock-stag-70_11_50Gb.46	Bacteroides_finegoldii_CLA-JM-H15	50Gb
Mock-stag-70_11_50Gb.47	Phocaeicola_sartorii_CLA-AV-12	50Gb
Mock-stag-70_11_50Gb.48	Ruminococcus_turbiniformis_CLA-AA-H200	50Gb
Mock-stag-70_11_50Gb.49	Parabacteroides_distasonis_CLA-AA-H234	50Gb
Mock-stag-70_11_50Gb.5	Phocaeicola_sartorii_CLA-AV-12	50Gb
Mock-stag-70_11_50Gb.50	Blautia_acetigignens_CLA-AA-H161	50Gb
Mock-stag-70_11_50Gb.51	Enterococcus_faecalis_CLA-SR-172	50Gb
Mock-stag-70_11_50Gb.52	Brotocaccenecus_cirricatena_CLA-AA-H272	50Gb
Mock-stag-70_11_50Gb.53	Phocaeicola_vulgatus_CLA-KB-H118	50Gb
Mock-stag-70_11_50Gb.54	Blautia_fusiformis_CLA-AA-11	50Gb
Mock-stag-70_11_50Gb.55	Fusicatenibacter_saccharivorans_CLA-AA-H252	50Gb
Mock-stag-70_11_50Gb.56	Mucispirillum_schaedleri_CLA-AA-M07-B	50Gb
Mock-stag-70_11_50Gb.57	Kosakonia_cowanii_CLA-AP-13	50Gb
Mock-stag-70_11_50Gb.58	Agathobaculum_butyriciproducens_CLA-AA-H270	50Gb
Mock-stag-70_11_50Gb.59	Oliverpabstia_intestinalis_CLA-AA-H241	50Gb
Mock-stag-70_11_50Gb.6	Enterococcus_gallinarum_CLA-AP-1	50Gb
Mock-stag-70_11_50Gb.60	Hominisplanchenecus_faecis_CLA-AA-H246	50Gb
Mock-stag-70_11_50Gb.61	Brotaphodocola_catenula_CLA-AA-H274	50Gb
Mock-stag-70_11_50Gb.62	Hominisplanchenecus_murintestinalis_CLA-AA-M05	50Gb
Mock-stag-70_11_50Gb.63	Escherichia_coli_Ec8850	50Gb
Mock-stag-70_11_50Gb.64	Blautia_fusiformis_CLA-AA-11	50Gb
Mock-stag-70_11_50Gb.65	Bacteroides_finegoldii_CLA-JM-H15	50Gb
Mock-stag-70_11_50Gb.66	Gallintestinimicrobium_propionicum_CLA-AA-H176	50Gb
Mock-stag-70_11_50Gb.67	Bacillus_licheniformis_CLA-AP-5	50Gb
Mock-stag-70_11_50Gb.68	Brotaphodocola_catenula_CLA-AA-H274	50Gb
Mock-stag-70_11_50Gb.69	Bacteroides_uniformis_CLA-AV-11	50Gb
Mock-stag-70_11_50Gb.7	Oliverpabstia_intestinalis_CLA-AA-H241	50Gb
Mock-stag-70_11_50Gb.70	Blautia_acetigignens_CLA-AA-H161	50Gb
Mock-stag-70_11_50Gb.71	Fusicatenibacter_saccharivorans_CLA-AA-H252	50Gb
Mock-stag-70_11_50Gb.72	Fusicatenibacter_saccharivorans_CLA-AA-H252	50Gb
Mock-stag-70_11_50Gb.73	Intestinimonas_aquisgranensis_CLA-AA-H199	50Gb
Mock-stag-70_11_50Gb.74	Enterococcus_faecalis_CLA-SR-172	50Gb
Mock-stag-70_11_50Gb.75	Brotaphodocola_catenula_CLA-AA-H274	50Gb
Mock-stag-70_11_50Gb.76	Enterocloster_clostridioforme_CLA-JM-H51	50Gb
Mock-stag-70_11_50Gb.77	Enterococcus_faecalis_CLA-SR-172	50Gb
Mock-stag-70_11_50Gb.78	Fusicatenibacter_faecihominis_CLA-AA-H277	50Gb
Mock-stag-70_11_50Gb.79	Veillonella_intestinalis_CLA-AV-13	50Gb
Mock-stag-70_11_50Gb.8	Parabacteroides_goldsteinii_CLA-AP-3	50Gb
Mock-stag-70_11_50Gb.80	Pumilibacter_intestinalis_CLA-AA-M10	50Gb
Mock-stag-70_11_50Gb.81	Lactococcus_lactis_CLA-AV-14	50Gb
Mock-stag-70_11_50Gb.82	Yersinia_enterocolitica_CLA-JM-1	50Gb
Mock-stag-70_11_50Gb.83	Fusicatenibacter_faecihominis_CLA-AA-H277	50Gb
Mock-stag-70_11_50Gb.84	Fusicatenibacter_faecihominis_CLA-AA-H277	50Gb
Mock-stag-70_11_50Gb.85	Veillonella_intestinalis_CLA-AV-13	50Gb
Mock-stag-70_11_50Gb.86	Ruminococcus_turbiniformis_CLA-AA-H200	50Gb
Mock-stag-70_11_50Gb.87	Yersinia_enterocolitica_CLA-JM-1	50Gb
Mock-stag-70_11_50Gb.9	Hominisplanchenecus_faecis_CLA-AA-H246	50Gb
Mock-stag-70_2_0.25Gb.1	Blautia_acetigignens_CLA-AA-H161	0.25Gb
Mock-stag-70_2_0.25Gb.2	Kosakonia_cowanii_CLA-AP-13	0.25Gb
Mock-stag-70_2_0.25Gb.3	Enterococcus_faecalis_CLA-SR-172	0.25Gb
Mock-stag-70_3_0.5Gb.1	Kosakonia_cowanii_CLA-AP-13	0.5Gb
Mock-stag-70_3_0.5Gb.2	Enterococcus_faecalis_CLA-SR-172	0.5Gb
Mock-stag-70_3_0.5Gb.3	Brotaphodocola_catenula_CLA-AA-H274	0.5Gb
Mock-stag-70_3_0.5Gb.4	Blautia_acetigignens_CLA-AA-H161	0.5Gb
Mock-stag-70_3_0.5Gb.5	Bacillus_licheniformis_CLA-AP-5	0.5Gb
Mock-stag-70_4_0.75Gb.1	Blautia_acetigignens_CLA-AA-H161	0.75Gb
Mock-stag-70_4_0.75Gb.10	Enterococcus_faecalis_CLA-SR-172	0.75Gb
Mock-stag-70_4_0.75Gb.2	Bacteroides_fragilis_CLA-AA-H207	0.75Gb
Mock-stag-70_4_0.75Gb.3	Enterococcus_faecalis_CLA-SR-172	0.75Gb
Mock-stag-70_4_0.75Gb.4	Bacteroides_fragilis_CLA-AA-H207	0.75Gb
Mock-stag-70_4_0.75Gb.5	Kosakonia_cowanii_CLA-AP-13	0.75Gb
Mock-stag-70_4_0.75Gb.6	Enterococcus_faecalis_CLA-SR-172	0.75Gb
Mock-stag-70_4_0.75Gb.7	Blautia_acetigignens_CLA-AA-H161	0.75Gb
Mock-stag-70_4_0.75Gb.8	Bacillus_licheniformis_CLA-AP-5	0.75Gb
Mock-stag-70_4_0.75Gb.9	Brotaphodocola_catenula_CLA-AA-H274	0.75Gb
Mock-stag-70_5_1Gb.1	Alistipes_muris_CLA-AA-M12	1.0Gb
Mock-stag-70_5_1Gb.10	Enterococcus_faecalis_CLA-SR-172	1.0Gb
Mock-stag-70_5_1Gb.11	Blautia_acetigignens_CLA-AA-H161	1.0Gb
Mock-stag-70_5_1Gb.12	Enterococcus_faecalis_CLA-SR-172	1.0Gb
Mock-stag-70_5_1Gb.2	Brotaphodocola_catenula_CLA-AA-H274	1.0Gb
Mock-stag-70_5_1Gb.3	Kosakonia_cowanii_CLA-AP-13	1.0Gb
Mock-stag-70_5_1Gb.4	Blautia_acetigignens_CLA-AA-H161	1.0Gb
Mock-stag-70_5_1Gb.5	Bacillus_licheniformis_CLA-AP-5	1.0Gb
Mock-stag-70_5_1Gb.6	Brotaphodocola_catenula_CLA-AA-H274	1.0Gb
Mock-stag-70_5_1Gb.7	Bacteroides_fragilis_CLA-AA-H207	1.0Gb
Mock-stag-70_5_1Gb.8	Enterococcus_faecalis_CLA-SR-172	1.0Gb
Mock-stag-70_5_1Gb.9	Blautia_fusiformis_CLA-AA-11	1.0Gb
Mock-stag-70_6_1.5Gb.1	Enterococcus_faecalis_CLA-SR-172	1.5Gb
Mock-stag-70_6_1.5Gb.10	Alistipes_muris_CLA-AA-M12	1.5Gb
Mock-stag-70_6_1.5Gb.11	Bacteroides_fragilis_CLA-AA-H207	1.5Gb
Mock-stag-70_6_1.5Gb.12	Blautia_acetigignens_CLA-AA-H161	1.5Gb
Mock-stag-70_6_1.5Gb.13	Brotaphodocola_catenula_CLA-AA-H274	1.5Gb
Mock-stag-70_6_1.5Gb.14	Escherichia_coli_CLA-AA-H239	1.5Gb
Mock-stag-70_6_1.5Gb.15	Brotaphodocola_catenula_CLA-AA-H274	1.5Gb
Mock-stag-70_6_1.5Gb.16	Enterococcus_faecalis_CLA-SR-172	1.5Gb
Mock-stag-70_6_1.5Gb.2	Bacillus_licheniformis_CLA-AP-5	1.5Gb
Mock-stag-70_6_1.5Gb.3	Blautia_fusiformis_CLA-AA-11	1.5Gb
Mock-stag-70_6_1.5Gb.4	Collinsella_aerofaciens_CLA-JM-H32-B	1.5Gb
Mock-stag-70_6_1.5Gb.5	Blautia_acetigignens_CLA-AA-H161	1.5Gb
Mock-stag-70_6_1.5Gb.6	Enterococcus_faecalis_CLA-SR-172	1.5Gb
Mock-stag-70_6_1.5Gb.7	Hominisplanchenecus_faecis_CLA-AA-H246	1.5Gb
Mock-stag-70_6_1.5Gb.8	Kosakonia_cowanii_CLA-AP-13	1.5Gb
Mock-stag-70_6_1.5Gb.9	Brotaphodocola_catenula_CLA-AA-H274	1.5Gb
Mock-stag-70_7_2Gb.1	Kosakonia_cowanii_CLA-AP-13	2.0Gb
Mock-stag-70_7_2Gb.10	Enterococcus_faecalis_CLA-SR-172	2.0Gb
Mock-stag-70_7_2Gb.11	Blautia_fusiformis_CLA-AA-11	2.0Gb
Mock-stag-70_7_2Gb.12	Brotaphodocola_catenula_CLA-AA-H274	2.0Gb
Mock-stag-70_7_2Gb.13	Collinsella_aerofaciens_CLA-JM-H32-B	2.0Gb
Mock-stag-70_7_2Gb.14	Gallintestinimicrobium_propionicum_CLA-AA-H176	2.0Gb
Mock-stag-70_7_2Gb.15	Bacteroides_fragilis_CLA-AA-H207	2.0Gb
Mock-stag-70_7_2Gb.16	Yersinia_enterocolitica_CLA-JM-1	2.0Gb
Mock-stag-70_7_2Gb.17	Blautia_acetigignens_CLA-AA-H161	2.0Gb
Mock-stag-70_7_2Gb.18	Blautia_fusiformis_CLA-AA-11	2.0Gb
Mock-stag-70_7_2Gb.19	Fusicatenibacter_saccharivorans_CLA-AA-H252	2.0Gb
Mock-stag-70_7_2Gb.2	Bacteroides_uniformis_CLA-AV-11	2.0Gb
Mock-stag-70_7_2Gb.20	Brotaphodocola_catenula_CLA-AA-H274	2.0Gb
Mock-stag-70_7_2Gb.21	Hominisplanchenecus_faecis_CLA-AA-H246	2.0Gb
Mock-stag-70_7_2Gb.22	Escherichia_coli_CLA-AA-H239	2.0Gb
Mock-stag-70_7_2Gb.23	Brotaphodocola_catenula_CLA-AA-H274	2.0Gb
Mock-stag-70_7_2Gb.3	Enterococcus_faecalis_CLA-SR-172	2.0Gb
Mock-stag-70_7_2Gb.4	Alistipes_muris_CLA-AA-M12	2.0Gb
Mock-stag-70_7_2Gb.5	Enterococcus_faecalis_CLA-SR-172	2.0Gb
Mock-stag-70_7_2Gb.6	Brotaphodocola_catenula_CLA-AA-H274	2.0Gb
Mock-stag-70_7_2Gb.7	Blautia_acetigignens_CLA-AA-H161	2.0Gb
Mock-stag-70_7_2Gb.8	Ruminococcus_turbiniformis_CLA-AA-H200	2.0Gb
Mock-stag-70_7_2Gb.9	Bacillus_licheniformis_CLA-AP-5	2.0Gb
Mock-stag-70_8_5Gb.1	Escherichia_coli_CLA-AA-H239	5.0Gb
Mock-stag-70_8_5Gb.10	Enterocloster_clostridioforme_CLA-JM-H51	5.0Gb
Mock-stag-70_8_5Gb.11	Mucispirillum_schaedleri_CLA-AA-M07-B	5.0Gb
Mock-stag-70_8_5Gb.12	Brotaphodocola_catenula_CLA-AA-H274	5.0Gb
Mock-stag-70_8_5Gb.13	Lactococcus_lactis_CLA-AV-14	5.0Gb
Mock-stag-70_8_5Gb.14	Enterococcus_faecalis_CLA-SR-172	5.0Gb
Mock-stag-70_8_5Gb.15	Parabacteroides_distasonis_CLA-AA-H234	5.0Gb
Mock-stag-70_8_5Gb.16	Fusicatenibacter_saccharivorans_CLA-AA-H252	5.0Gb
Mock-stag-70_8_5Gb.17	Blautia_acetigignens_CLA-AA-H161	5.0Gb
Mock-stag-70_8_5Gb.18	Enterococcus_faecalis_CLA-SR-172	5.0Gb
Mock-stag-70_8_5Gb.19	Yersinia_enterocolitica_CLA-JM-1	5.0Gb
Mock-stag-70_8_5Gb.2	Blautia_acetigignens_CLA-AA-H161	5.0Gb
Mock-stag-70_8_5Gb.20	Enterococcus_faecalis_CLA-SR-172	5.0Gb
Mock-stag-70_8_5Gb.21	Kosakonia_cowanii_CLA-AP-13	5.0Gb
Mock-stag-70_8_5Gb.22	Bacteroides_uniformis_CLA-AV-11	5.0Gb
Mock-stag-70_8_5Gb.23	Ruminococcus_turbiniformis_CLA-AA-H200	5.0Gb
Mock-stag-70_8_5Gb.24	Hominisplanchenecus_faecis_CLA-AA-H246	5.0Gb
Mock-stag-70_8_5Gb.25	Blautia_fusiformis_CLA-AA-11	5.0Gb
Mock-stag-70_8_5Gb.26	Enterococcus_faecalis_CLA-SR-172	5.0Gb
Mock-stag-70_8_5Gb.27	Blautia_acetigignens_CLA-AA-H161	5.0Gb
Mock-stag-70_8_5Gb.28	Alistipes_muris_CLA-AA-M12	5.0Gb
Mock-stag-70_8_5Gb.29	Brotaphodocola_catenula_CLA-AA-H274	5.0Gb
Mock-stag-70_8_5Gb.3	Blautia_acetigignens_CLA-AA-H161	5.0Gb
Mock-stag-70_8_5Gb.30	Bacillus_licheniformis_CLA-AP-5	5.0Gb
Mock-stag-70_8_5Gb.31	Bacillus_licheniformis_CLA-AP-5	5.0Gb
Mock-stag-70_8_5Gb.32	Gallintestinimicrobium_propionicum_CLA-AA-H176	5.0Gb
Mock-stag-70_8_5Gb.33	Alistipes_muris_CLA-AA-M12	5.0Gb
Mock-stag-70_8_5Gb.34	Kosakonia_cowanii_CLA-AP-13	5.0Gb
Mock-stag-70_8_5Gb.35	Phocaeicola_vulgatus_CLA-KB-H118	5.0Gb
Mock-stag-70_8_5Gb.4	Bacteroides_fragilis_CLA-AA-H207	5.0Gb
Mock-stag-70_8_5Gb.5	Collinsella_aerofaciens_CLA-JM-H32-B	5.0Gb
Mock-stag-70_8_5Gb.6	Brotaphodocola_catenula_CLA-AA-H274	5.0Gb
Mock-stag-70_8_5Gb.7	Kosakonia_cowanii_CLA-AP-13	5.0Gb
Mock-stag-70_8_5Gb.8	Bacteroides_fragilis_CLA-AA-H207	5.0Gb
Mock-stag-70_8_5Gb.9	Hominisplanchenecus_faecis_CLA-AA-H246	5.0Gb
Mock-stag-70_9_10Gb.1	Blautia_acetigignens_CLA-AA-H161	10Gb
Mock-stag-70_9_10Gb.10	Bacillus_licheniformis_CLA-AP-5	10Gb
Mock-stag-70_9_10Gb.11	Bacteroides_fragilis_CLA-AA-H207	10Gb
Mock-stag-70_9_10Gb.12	Yersinia_enterocolitica_CLA-JM-1	10Gb
Mock-stag-70_9_10Gb.13	Fusicatenibacter_saccharivorans_CLA-AA-H252	10Gb
Mock-stag-70_9_10Gb.14	Collinsella_aerofaciens_CLA-JM-H32-B	10Gb
Mock-stag-70_9_10Gb.15	Phocaeicola_vulgatus_CLA-KB-H118	10Gb
Mock-stag-70_9_10Gb.16	Kosakonia_cowanii_CLA-AP-13	10Gb
Mock-stag-70_9_10Gb.17	Lactococcus_lactis_CLA-AV-14	10Gb
Mock-stag-70_9_10Gb.18	Streptococcus_caecimuris_CLA-AV-18	10Gb
Mock-stag-70_9_10Gb.19	Fusicatenibacter_faecihominis_CLA-AA-H277	10Gb
Mock-stag-70_9_10Gb.2	Enterococcus_faecalis_CLA-SR-172	10Gb
Mock-stag-70_9_10Gb.20	Alistipes_muris_CLA-AA-M12	10Gb
Mock-stag-70_9_10Gb.21	Parabacteroides_distasonis_CLA-AA-H234	10Gb
Mock-stag-70_9_10Gb.22	Hominisplanchenecus_faecis_CLA-AA-H246	10Gb
Mock-stag-70_9_10Gb.23	Enterocloster_clostridioforme_CLA-JM-H51	10Gb
Mock-stag-70_9_10Gb.24	Enterocloster_clostridioforme_CLA-JM-H51	10Gb
Mock-stag-70_9_10Gb.25	Blautia_fusiformis_CLA-AA-11	10Gb
Mock-stag-70_9_10Gb.26	Blautia_fusiformis_CLA-AA-11	10Gb
Mock-stag-70_9_10Gb.27	Hominisplanchenecus_faecis_CLA-AA-H246	10Gb
Mock-stag-70_9_10Gb.28	Enterococcus_faecalis_CLA-SR-172	10Gb
Mock-stag-70_9_10Gb.29	Brotaphodocola_catenula_CLA-AA-H274	10Gb
Mock-stag-70_9_10Gb.3	Brotaphodocola_catenula_CLA-AA-H274	10Gb
Mock-stag-70_9_10Gb.30	Ruminococcus_turbiniformis_CLA-AA-H200	10Gb
Mock-stag-70_9_10Gb.31	Yersinia_enterocolitica_CLA-JM-1	10Gb
Mock-stag-70_9_10Gb.32	Blautia_acetigignens_CLA-AA-H161	10Gb
Mock-stag-70_9_10Gb.33	Escherichia_coli_CLA-AA-H239	10Gb
Mock-stag-70_9_10Gb.34	Brotaphodocola_catenula_CLA-AA-H274	10Gb
Mock-stag-70_9_10Gb.35	Phocaeicola_vulgatus_HDF	10Gb
Mock-stag-70_9_10Gb.36	Hominisplanchenecus_faecis_CLA-AA-H246	10Gb
Mock-stag-70_9_10Gb.37	Intestinimonas_aquisgranensis_CLA-AA-H199	10Gb
Mock-stag-70_9_10Gb.38	Brotaphodocola_catenula_CLA-AA-H274	10Gb
Mock-stag-70_9_10Gb.39	Enterococcus_faecalis_CLA-SR-172	10Gb
Mock-stag-70_9_10Gb.4	Bacillus_licheniformis_CLA-AP-5	10Gb
Mock-stag-70_9_10Gb.40	Blautia_fusiformis_CLA-AA-11	10Gb
Mock-stag-70_9_10Gb.41	Bacillus_licheniformis_CLA-AP-5	10Gb
Mock-stag-70_9_10Gb.42	Mucispirillum_schaedleri_CLA-AA-M07-B	10Gb
Mock-stag-70_9_10Gb.43	Kosakonia_cowanii_CLA-AP-13	10Gb
Mock-stag-70_9_10Gb.44	Bacteroides_uniformis_CLA-AV-11	10Gb
Mock-stag-70_9_10Gb.45	Hominisplanchenecus_faecis_CLA-AA-H246	10Gb
Mock-stag-70_9_10Gb.46	Veillonella_intestinalis_CLA-AV-13	10Gb
Mock-stag-70_9_10Gb.47	Ruminococcus_turbiniformis_CLA-AA-H200	10Gb
Mock-stag-70_9_10Gb.5	Enterococcus_faecalis_CLA-SR-172	10Gb
Mock-stag-70_9_10Gb.6	Gallintestinimicrobium_propionicum_CLA-AA-H176	10Gb
Mock-stag-70_9_10Gb.7	Brotaphodocola_catenula_CLA-AA-H274	10Gb
Mock-stag-70_9_10Gb.8	Gallintestinimicrobium_propionicum_CLA-AA-H176	10Gb
Mock-stag-70_9_10Gb.9	Enterococcus_faecalis_CLA-SR-172	10Gb
