# Supplementary material for: Benchmarking of shotgun sequencing depth reveals the potential and limitations of shallow metagenomics and strain-level analysis
Source: Nat Microbiol. 2026 Apr 21;11(5):1233–44. doi: 10.1038/s41564-026-02334-2 (PMC13171431; doi:10.1038/s41564-026-02334-2)
Supplement: Supplementary file 16 — Statistical source data. [file 41564_2026_2334_MOESM16_ESM.xlsx]

## Sheet: FigS6 Mock-stag-24
Source data Extended Data Figure S6 Mock-stag-24: number of MAGs and assigned reference genomes per sequencing depth
MAG	Reference genome with highest coverage	SeqDepth	Concentration
Mock-stag-24_0.25Gb.1.fa	Thomasclavelia_ramosum_CLA-JM-H52	0.25Gb	40ng
Mock-stag-24_0.5Gb.1.fa	Thomasclavelia_ramosum_CLA-JM-H52	0.5Gb	40ng
Mock-stag-24_0.5Gb.2.fa	Enterococcus_faecalis_CLA-SR-172	0.5Gb	20ng
Mock-stag-24_0.5Gb.3.fa	Thomasclavelia_ramosum_CLA-JM-H52	0.5Gb	40ng
Mock-stag-24_0.75Gb.1.fa	Faecalibacterium_duncaniae_CLA-AA-H254	0.75Gb	1ng
Mock-stag-24_0.75Gb.2.fa	Enterocloster_clostridioformis_CLA-JM-H51	0.75Gb	40ng
Mock-stag-24_0.75Gb.3.fa	Enterococcus_faecalis_CLA-SR-172	0.75Gb	20ng
Mock-stag-24_0.75Gb.4.fa	Thomasclavelia_ramosum_CLA-JM-H52	0.75Gb	40ng
Mock-stag-24_1.0Gb.1.fa	Thomasclavelia_ramosum_CLA-JM-H52	1.0Gb	40ng
Mock-stag-24_1.0Gb.2.fa	Enterocloster_clostridioformis_CLA-JM-H51	1.0Gb	40ng
Mock-stag-24_1.0Gb.3.fa	Kosakonia_cowanii_CLA-AP-13	1.0Gb	20ng
Mock-stag-24_1.0Gb.4.fa	Phocaeicola_sartorii_CLA-AV-12	1.0Gb	40ng
Mock-stag-24_1.0Gb.5.fa	Roseburia_amylophila_CLA-AA-H204	1.0Gb	10ng
Mock-stag-24_1.0Gb.6.fa	Faecalibacterium_duncaniae_CLA-AA-H254	1.0Gb	1ng
Mock-stag-24_1.0Gb.7.fa	Enterocloster_clostridioformis_CLA-JM-H51	1.0Gb	40ng
Mock-stag-24_1.0Gb.8.fa	Enterococcus_faecalis_CLA-SR-172	1.0Gb	20ng
Mock-stag-24_1.0Gb.9.fa	Phocaeicola_sartorii_CLA-AV-12	1.0Gb	40ng
Mock-stag-24_1.5Gb.1.fa	Kosakonia_cowanii_CLA-AP-13	1.5Gb	20ng
Mock-stag-24_1.5Gb.10.fa	Thomasclavelia_ramosum_CLA-JM-H52	1.5Gb	40ng
Mock-stag-24_1.5Gb.11.fa	Faecalibacterium_duncaniae_CLA-AA-H254	1.5Gb	0.04ng
Mock-stag-24_1.5Gb.12.fa	Phocaeicola_sartorii_CLA-AV-12	1.5Gb	40ng
Mock-stag-24_1.5Gb.13.fa	Enterocloster_clostridioformis_CLA-JM-H51	1.5Gb	40ng
Mock-stag-24_1.5Gb.14.fa	Escherichia_coli_CLA-AA-H239	1.5Gb	10ng
Mock-stag-24_1.5Gb.2.fa	Thomasclavelia_ramosum_CLA-JM-H52	1.5Gb	40ng
Mock-stag-24_1.5Gb.3.fa	Enterococcus_faecalis_CLA-SR-172	1.5Gb	20ng
Mock-stag-24_1.5Gb.4.fa	Thomasclavelia_ramosum_CLA-JM-H52	1.5Gb	40ng
Mock-stag-24_1.5Gb.5.fa	Kosakonia_cowanii_CLA-AP-13	1.5Gb	20ng
Mock-stag-24_1.5Gb.6.fa	Phocaeicola_sartorii_CLA-AV-12	1.5Gb	40ng
Mock-stag-24_1.5Gb.7.fa	Roseburia_amylophila_CLA-AA-H204	1.5Gb	10ng
Mock-stag-24_1.5Gb.8.fa	Phocaeicola_sartorii_CLA-AV-12	1.5Gb	40ng
Mock-stag-24_1.5Gb.9.fa	Faecalibacterium_duncaniae_CLA-AA-H254	1.5Gb	1ng
Mock-stag-24_10Gb.1.fa	Bacillus_licheniformis_CLA-AP-5	10Gb	4ng
Mock-stag-24_10Gb.10.fa	Roseburia_amylophila_CLA-AA-H204	10Gb	10ng
Mock-stag-24_10Gb.11.fa	Escherichia_coli_CLA-AA-H239	10Gb	10ng
Mock-stag-24_10Gb.12.fa	Kosakonia_cowanii_CLA-AP-13	10Gb	20ng
Mock-stag-24_10Gb.13.fa	Faecalibacterium_duncaniae_CLA-AA-H254	10Gb	1ng
Mock-stag-24_10Gb.14.fa	Mediterraneibacter_gnavus_CLA-JM-H50	10Gb	2ng
Mock-stag-24_10Gb.15.fa	Lactococcus_lactis_CLA-AV-14	10Gb	0.4ng
Mock-stag-24_10Gb.16.fa	Kosakonia_cowanii_CLA-AP-13	10Gb	20ng
Mock-stag-24_10Gb.17.fa	Collinsella_sp_nov_CLA-ER-H11	10Gb	0.4ng
Mock-stag-24_10Gb.18.fa	Bacillus_licheniformis_CLA-AP-5	10Gb	4ng
Mock-stag-24_10Gb.19.fa	Hominicoprocola_fusiformis_CLA-AA-H188	10Gb	1ng
Mock-stag-24_10Gb.2.fa	Bacillus_licheniformis_CLA-AP-5	10Gb	4ng
Mock-stag-24_10Gb.20.fa	Phocaeicola_sartorii_CLA-AV-12	10Gb	40ng
Mock-stag-24_10Gb.21.fa	Roseburia_amylophila_CLA-AA-H204	10Gb	10ng
Mock-stag-24_10Gb.22.fa	Enterocloster_clostridioformis_CLA-JM-H51	10Gb	40ng
Mock-stag-24_10Gb.23.fa	Thomasclavelia_ramosum_CLA-JM-H52	10Gb	40ng
Mock-stag-24_10Gb.24.fa	Thomasclavelia_ramosum_CLA-JM-H52	10Gb	40ng
Mock-stag-24_10Gb.25.fa	Enterocloster_clostridioformis_CLA-JM-H51	10Gb	40ng
Mock-stag-24_10Gb.26.fa	Mediterraneibacter_gnavus_CLA-JM-H50	10Gb	2ng
Mock-stag-24_10Gb.27.fa	Veillonella_intestinalis_CLA-AV-13	10Gb	2ng
Mock-stag-24_10Gb.28.fa	Roseburia_amylophila_CLA-AA-H204	10Gb	10ng
Mock-stag-24_10Gb.29.fa	Enterocloster_clostridioformis_CLA-JM-H51	10Gb	40ng
Mock-stag-24_10Gb.3.fa	Fusicatenibacter_faecihominis_CLA-AA-H277	10Gb	4ng
Mock-stag-24_10Gb.30.fa	Veillonella_intestinalis_CLA-AV-13	10Gb	2ng
Mock-stag-24_10Gb.31.fa	Enterococcus_faecalis_CLA-SR-172	10Gb	20ng
Mock-stag-24_10Gb.32.fa	Blautia_fusiformis_CLA-AA-11	10Gb	2ng
Mock-stag-24_10Gb.33.fa	Escherichia_coli_CLA-AA-H239	10Gb	10ng
Mock-stag-24_10Gb.34.fa	Enterococcus_faecalis_CLA-SR-172	10Gb	20ng
Mock-stag-24_10Gb.35.fa	Fusicatenibacter_faecihominis_CLA-AA-H277	10Gb	4ng
Mock-stag-24_10Gb.4.fa	Thomasclavelia_ramosum_CLA-JM-H52	10Gb	40ng
Mock-stag-24_10Gb.5.fa	Bifidobacterium_pseudocatenulatum_CLA-AA-H257	10Gb	1ng
Mock-stag-24_10Gb.6.fa	Fusicatenibacter_faecihominis_CLA-AA-H277	10Gb	4ng
Mock-stag-24_10Gb.7.fa	Bacteroides_fragilis_CLA-AA-H207	10Gb	10ng
Mock-stag-24_10Gb.8.fa	Bacteroides_ovatus_CLA-AA-H168	10Gb	4ng
Mock-stag-24_10Gb.9.fa	Enterococcus_faecalis_CLA-SR-172	10Gb	20ng
Mock-stag-24_2Gb.1.fa	Roseburia_amylophila_CLA-AA-H204	2.0Gb	10ng
Mock-stag-24_2Gb.10.fa	Enterocloster_clostridioformis_CLA-JM-H51	2.0Gb	40ng
Mock-stag-24_2Gb.2.fa	Faecalibacterium_duncaniae_CLA-AA-H254	2.0Gb	1ng
Mock-stag-24_2Gb.3.fa	Escherichia_coli_CLA-AA-H239	2.0Gb	10ng
Mock-stag-24_2Gb.4.fa	Kosakonia_cowanii_CLA-AP-13	2.0Gb	20ng
Mock-stag-24_2Gb.5.fa	Phocaeicola_sartorii_CLA-AV-12	2.0Gb	40ng
Mock-stag-24_2Gb.6.fa	Kosakonia_cowanii_CLA-AP-13	2.0Gb	20ng
Mock-stag-24_2Gb.7.fa	Enterocloster_clostridioformis_CLA-JM-H51	2.0Gb	40ng
Mock-stag-24_2Gb.8.fa	Enterococcus_faecalis_CLA-SR-172	2.0Gb	20ng
Mock-stag-24_2Gb.9.fa	Thomasclavelia_ramosum_CLA-JM-H52	2.0Gb	40ng
Mock-stag-24_5Gb.1.fa	Faecalibacterium_duncaniae_CLA-AA-H254	5.0Gb	0.04ng
Mock-stag-24_5Gb.10.fa	Bacillus_licheniformis_CLA-AP-5	5.0Gb	4ng
Mock-stag-24_5Gb.11.fa	Thomasclavelia_ramosum_CLA-JM-H52	5.0Gb	40ng
Mock-stag-24_5Gb.12.fa	Phocaeicola_sartorii_CLA-AV-12	5.0Gb	40ng
Mock-stag-24_5Gb.13.fa	Escherichia_coli_CLA-AA-H239	5.0Gb	10ng
Mock-stag-24_5Gb.14.fa	Escherichia_coli_CLA-AA-H239	5.0Gb	10ng
Mock-stag-24_5Gb.15.fa	Thomasclavelia_ramosum_CLA-JM-H52	5.0Gb	40ng
Mock-stag-24_5Gb.16.fa	Bacteroides_fragilis_CLA-AA-H207	5.0Gb	10ng
Mock-stag-24_5Gb.17.fa	Thomasclavelia_ramosum_CLA-JM-H52	5.0Gb	40ng
Mock-stag-24_5Gb.18.fa	Faecalibacterium_duncaniae_CLA-AA-H254	5.0Gb	1ng
Mock-stag-24_5Gb.19.fa	Roseburia_amylophila_CLA-AA-H204	5.0Gb	10ng
Mock-stag-24_5Gb.2.fa	Enterocloster_clostridioformis_CLA-JM-H51	5.0Gb	40ng
Mock-stag-24_5Gb.20.fa	Enterococcus_faecalis_CLA-SR-172	5.0Gb	20ng
Mock-stag-24_5Gb.3.fa	Enterocloster_clostridioformis_CLA-JM-H51	5.0Gb	40ng
Mock-stag-24_5Gb.4.fa	Veillonella_intestinalis_CLA-AV-13	5.0Gb	2ng
Mock-stag-24_5Gb.5.fa	Bacillus_licheniformis_CLA-AP-5	5.0Gb	4ng
Mock-stag-24_5Gb.6.fa	Enterocloster_clostridioformis_CLA-JM-H51	5.0Gb	40ng
Mock-stag-24_5Gb.7.fa	Kosakonia_cowanii_CLA-AP-13	5.0Gb	20ng
Mock-stag-24_5Gb.8.fa	Fusicatenibacter_faecihominis_CLA-AA-H277	5.0Gb	4ng
Mock-stag-24_5Gb.9.fa	Roseburia_amylophila_CLA-AA-H204	5.0Gb	10ng

## Sheet: FigS6 Mock-even-70
Source data Extended Data Figure S6 Mock-even-70: number of MAGs and assigned reference genomes per sequencing depth
MAG	Reference genome with highest coverage	SeqDepth
Mock-even-70_0.5Gb_bin.1.fa	Bacteroides_uniformis_CLA-AV-11	0.5Gb
Mock-even-70_0.75Gb_bin.1.fa	Bacteroides_uniformis_CLA-AV-11	0.75Gb
Mock-even-70_1.0Gb_bin.1.fa	Bacteroides_uniformis_CLA-AV-11	1.0Gb
Mock-even-70_1.0Gb_bin.2.fa	Escherichia_coli_CLA-AD-1	1.0Gb
Mock-even-70_1.0Gb_bin.3.fa	Bacteroides_uniformis_CLA-AV-11	1.0Gb
Mock-even-70_1.5Gb_bin.1.fa	Brotaphodocola_catenula_CLA-AA-H274	1.5Gb
Mock-even-70_1.5Gb_bin.2.fa	Escherichia_coli_CLA-AD-1	1.5Gb
Mock-even-70_1.5Gb_bin.3.fa	Bifidobacterium_longum_CLA-JM-H30-B	1.5Gb
Mock-even-70_1.5Gb_bin.4.fa	Blautia_acetigignens_CLA-AA-H161	1.5Gb
Mock-even-70_1.5Gb_bin.5.fa	Bacteroides_uniformis_CLA-AV-11	1.5Gb
Mock-even-70_1.5Gb_bin.6.fa	Bacteroides_uniformis_CLA-AV-11	1.5Gb
Mock-even-70_10Gb_bin.1.fa	Lactococcus_lactis_CLA-AV-14	10Gb
Mock-even-70_10Gb_bin.10.fa	Alistipes_muris_CLA-AA-M12	10Gb
Mock-even-70_10Gb_bin.11.fa	Brotaphodocola_catenula_CLA-AA-H274	10Gb
Mock-even-70_10Gb_bin.12.fa	Brotocaccenecus_cirricatena_CLA-AA-H272	10Gb
Mock-even-70_10Gb_bin.13.fa	Mucispirillum_schaedleri_CLA-AA-M07-B	10Gb
Mock-even-70_10Gb_bin.14.fa	Brotaphodocola_catenula_CLA-AA-H274	10Gb
Mock-even-70_10Gb_bin.15.fa	Odoribacter_lunatus_CLA-AA-M09	10Gb
Mock-even-70_10Gb_bin.16.fa	Hominicoprocola_fusiformis_CLA-AA-H188	10Gb
Mock-even-70_10Gb_bin.17.fa	Enterococcus_avium_S68	10Gb
Mock-even-70_10Gb_bin.18.fa	Intestinimonas_aquisgranensis_CLA-AA-H199	10Gb
Mock-even-70_10Gb_bin.19.fa	Blautia_acetigignens_CLA-AA-H161	10Gb
Mock-even-70_10Gb_bin.2.fa	Anthropogastromicrobium_aceti_CLA-AA-H224	10Gb
Mock-even-70_10Gb_bin.20.fa	Brotolimicola_acetigignens_CLA-AA-H273	10Gb
Mock-even-70_10Gb_bin.21.fa	Hallella_faecis_CLA-AA-H145	10Gb
Mock-even-70_10Gb_bin.22.fa	Bacillus_licheniformis_CLA-AP-5	10Gb
Mock-even-70_10Gb_bin.23.fa	Agathobaculum_butyriciproducens_CLA-AA-H270	10Gb
Mock-even-70_10Gb_bin.24.fa	Pumilibacter_intestinalis_CLA-AA-M10	10Gb
Mock-even-70_10Gb_bin.25.fa	Hominisplanchenecus_murintestinalis_CLA-AA-M05	10Gb
Mock-even-70_10Gb_bin.26.fa	Hominilimicola_fabiformis_CLA-AA-H232	10Gb
Mock-even-70_10Gb_bin.27.fa	Phocaeicola_vulgatus_HDF	10Gb
Mock-even-70_10Gb_bin.28.fa	Parabacteroides_distasonis_CLA-AA-H234	10Gb
Mock-even-70_10Gb_bin.29.fa	Collinsella_aerofaciens_CLA-JM-H32-B	10Gb
Mock-even-70_10Gb_bin.3.fa	Lactococcus_lactis_CLA-AV-14	10Gb
Mock-even-70_10Gb_bin.30.fa	Parabacteroides_goldsteinii_CLA-AP-3	10Gb
Mock-even-70_10Gb_bin.31.fa	Streptococcus_thoraltensis_CLA-AV-9	10Gb
Mock-even-70_10Gb_bin.32.fa	Kosakonia_cowanii_CLA-AP-13	10Gb
Mock-even-70_10Gb_bin.33.fa	Brotocaccenecus_cirricatena_CLA-AA-H272	10Gb
Mock-even-70_10Gb_bin.34.fa	Enterocloster_clostridioforme_CLA-JM-H51	10Gb
Mock-even-70_10Gb_bin.35.fa	Lachnospira_sp_nov_CLA-JM-H10	10Gb
Mock-even-70_10Gb_bin.36.fa	Blautia_acetigignens_CLA-AA-H161	10Gb
Mock-even-70_10Gb_bin.37.fa	Escherichia_coli_CLA-AD-1	10Gb
Mock-even-70_10Gb_bin.38.fa	Faecalimonas_umbilicata_CLA-JM-H57	10Gb
Mock-even-70_10Gb_bin.39.fa	Adlercreutzia_muris_CLA-AV-8	10Gb
Mock-even-70_10Gb_bin.4.fa	Gallintestinimicrobium_propionicum_CLA-AA-H176	10Gb
Mock-even-70_10Gb_bin.40.fa	Thomasclavelia_ramosa_CLA-JM-H52	10Gb
Mock-even-70_10Gb_bin.41.fa	Clostridium_fessum_CLA-AA-H278	10Gb
Mock-even-70_10Gb_bin.42.fa	Enterococcus_gallinarum_CLA-AP-1	10Gb
Mock-even-70_10Gb_bin.43.fa	Bifidobacterium_pseudocatenulatum_CLA-AA-H257	10Gb
Mock-even-70_10Gb_bin.44.fa	Bacteroides_acidifaciens_CLA-AP-2	10Gb
Mock-even-70_10Gb_bin.45.fa	Coprococcus_hominis_CLA-AA-H212	10Gb
Mock-even-70_10Gb_bin.46.fa	Brotaphodocola_catenula_CLA-AA-H274	10Gb
Mock-even-70_10Gb_bin.47.fa	Bifidobacterium_longum_CLA-JM-H30-B	10Gb
Mock-even-70_10Gb_bin.48.fa	Faecalimonas_umbilicata_CLA-JM-H57	10Gb
Mock-even-70_10Gb_bin.49.fa	Bacteroides_uniformis_CLA-AV-11	10Gb
Mock-even-70_10Gb_bin.5.fa	Intestinimonas_aquisgranensis_CLA-AA-H199	10Gb
Mock-even-70_10Gb_bin.50.fa	Bacteroides_fragilis_CLA-AA-H207	10Gb
Mock-even-70_10Gb_bin.51.fa	Hominisplanchenecus_faecis_CLA-AA-H246	10Gb
Mock-even-70_10Gb_bin.52.fa	Bifidobacterium_longum_CLA-JM-H30-B	10Gb
Mock-even-70_10Gb_bin.53.fa	Faecalibaculum_rodentium_CLA-AV-15	10Gb
Mock-even-70_10Gb_bin.54.fa	Veillonella_intestinalis_CLA-AV-13	10Gb
Mock-even-70_10Gb_bin.55.fa	Streptococcus_caecimuris_CLA-AV-18	10Gb
Mock-even-70_10Gb_bin.56.fa	Enterococcus_faecalis_CLA-SR-172	10Gb
Mock-even-70_10Gb_bin.57.fa	Fusicatenibacter_faecihominis_CLA-AA-H277	10Gb
Mock-even-70_10Gb_bin.58.fa	Hominimerdicola_aceti_CLA-AA-H220	10Gb
Mock-even-70_10Gb_bin.59.fa	Blautia_acetigignens_CLA-AA-H161	10Gb
Mock-even-70_10Gb_bin.6.fa	Hominenteromicrobium_mulieris_CLA-AA-H250	10Gb
Mock-even-70_10Gb_bin.60.fa	Fusicatenibacter_saccharivorans_CLA-AA-H252	10Gb
Mock-even-70_10Gb_bin.61.fa	Hominifimenecus_microfluidus_CLA-JM-H9	10Gb
Mock-even-70_10Gb_bin.62.fa	Faecalibacterium_duncaniae_CLA-AA-H254	10Gb
Mock-even-70_10Gb_bin.63.fa	Bifidobacterium_pseudocatenulatum_CLA-AA-H257	10Gb
Mock-even-70_10Gb_bin.64.fa	Coprococcus_hominis_CLA-AA-H212	10Gb
Mock-even-70_10Gb_bin.65.fa	Brotocaccenecus_cirricatena_CLA-AA-H272	10Gb
Mock-even-70_10Gb_bin.66.fa	Fusicatenibacter_faecihominis_CLA-AA-H277	10Gb
Mock-even-70_10Gb_bin.67.fa	Parabacteroides_goldsteinii_CLA-AP-3	10Gb
Mock-even-70_10Gb_bin.68.fa	Fusicatenibacter_saccharivorans_CLA-AA-H252	10Gb
Mock-even-70_10Gb_bin.69.fa	Blautia_wexlerae_CLA-JMH-31B	10Gb
Mock-even-70_10Gb_bin.7.fa	Intestinimonas_aquisgranensis_CLA-AA-H199	10Gb
Mock-even-70_10Gb_bin.70.fa	Yersinia_enterocolitica_CLA-JM-1	10Gb
Mock-even-70_10Gb_bin.71.fa	Alistipes_muris_CLA-AA-M12	10Gb
Mock-even-70_10Gb_bin.72.fa	Brotocaccenecus_cirricatena_CLA-AA-H272	10Gb
Mock-even-70_10Gb_bin.73.fa	Bacteroides_uniformis_CLA-AV-11	10Gb
Mock-even-70_10Gb_bin.74.fa	Blautia_fusiformis_CLA-AA-11	10Gb
Mock-even-70_10Gb_bin.75.fa	Ruminococcus_turbiniformis_CLA-AA-H200	10Gb
Mock-even-70_10Gb_bin.76.fa	Bacillus_licheniformis_CLA-AP-5	10Gb
Mock-even-70_10Gb_bin.77.fa	Bacteroides_uniformis_CLA-AV-11	10Gb
Mock-even-70_10Gb_bin.78.fa	Bacteroides_fragilis_CLA-AA-H207	10Gb
Mock-even-70_10Gb_bin.79.fa	Collinsella_aerofaciens_CLA-JM-H32-B	10Gb
Mock-even-70_10Gb_bin.8.fa	Enterocloster_clostridioforme_CLA-JM-H51	10Gb
Mock-even-70_10Gb_bin.9.fa	Roseburia_amylophila_CLA-AA-H204	10Gb
Mock-even-70_2Gb_bin.1.fa	Brotaphodocola_catenula_CLA-AA-H274	2.0Gb
Mock-even-70_2Gb_bin.10.fa	Odoribacter_lunatus_CLA-AA-M09	2.0Gb
Mock-even-70_2Gb_bin.2.fa	Escherichia_coli_CLA-AD-1	2.0Gb
Mock-even-70_2Gb_bin.3.fa	Collinsella_aerofaciens_CLA-ER-H8	2.0Gb
Mock-even-70_2Gb_bin.4.fa	Mucispirillum_schaedleri_CLA-AA-M07-B	2.0Gb
Mock-even-70_2Gb_bin.5.fa	Odoribacter_lunatus_CLA-AA-M09	2.0Gb
Mock-even-70_2Gb_bin.6.fa	Bacteroides_uniformis_CLA-AV-11	2.0Gb
Mock-even-70_2Gb_bin.7.fa	Bifidobacterium_longum_CLA-JM-H30-B	2.0Gb
Mock-even-70_2Gb_bin.8.fa	Escherichia_coli_CLA-AD-1	2.0Gb
Mock-even-70_2Gb_bin.9.fa	Blautia_acetigignens_CLA-AA-H161	2.0Gb
Mock-even-70_5Gb_bin.1.fa	Phocaeicola_vulgatus_HDF	5.0Gb
Mock-even-70_5Gb_bin.10.fa	Lachnospira_sp_nov_CLA-JM-H10	5.0Gb
Mock-even-70_5Gb_bin.11.fa	Mucispirillum_schaedleri_CLA-AA-M07-B	5.0Gb
Mock-even-70_5Gb_bin.12.fa	Fusicatenibacter_faecihominis_CLA-AA-H277	5.0Gb
Mock-even-70_5Gb_bin.13.fa	Escherichia_coli_CLA-AD-1	5.0Gb
Mock-even-70_5Gb_bin.14.fa	Hominimerdicola_aceti_CLA-AA-H220	5.0Gb
Mock-even-70_5Gb_bin.15.fa	Brotaphodocola_catenula_CLA-AA-H274	5.0Gb
Mock-even-70_5Gb_bin.16.fa	Roseburia_amylophila_CLA-AA-H204	5.0Gb
Mock-even-70_5Gb_bin.17.fa	Hallella_faecis_CLA-AA-H145	5.0Gb
Mock-even-70_5Gb_bin.18.fa	Blautia_wexlerae_CLA-AA-H259	5.0Gb
Mock-even-70_5Gb_bin.19.fa	Adlercreutzia_muris_CLA-AV-8	5.0Gb
Mock-even-70_5Gb_bin.2.fa	Blautia_wexlerae_CLA-AA-H259	5.0Gb
Mock-even-70_5Gb_bin.20.fa	Bacteroides_uniformis_CLA-AV-11	5.0Gb
Mock-even-70_5Gb_bin.21.fa	Odoribacter_lunatus_CLA-AA-M09	5.0Gb
Mock-even-70_5Gb_bin.22.fa	Bacillus_licheniformis_CLA-AP-5	5.0Gb
Mock-even-70_5Gb_bin.23.fa	Bifidobacterium_pseudocatenulatum_CLA-AA-H257	5.0Gb
Mock-even-70_5Gb_bin.24.fa	Faecalibaculum_rodentium_CLA-AV-15	5.0Gb
Mock-even-70_5Gb_bin.25.fa	Thomasclavelia_ramosa_CLA-JM-H52	5.0Gb
Mock-even-70_5Gb_bin.26.fa	Enterococcus_avium_S68	5.0Gb
Mock-even-70_5Gb_bin.27.fa	Collinsella_aerofaciens_CLA-ER-H8	5.0Gb
Mock-even-70_5Gb_bin.28.fa	Streptococcus_caecimuris_CLA-AV-18	5.0Gb
Mock-even-70_5Gb_bin.29.fa	Intestinimonas_aquisgranensis_CLA-AA-H199	5.0Gb
Mock-even-70_5Gb_bin.3.fa	Veillonella_intestinalis_CLA-AV-13	5.0Gb
Mock-even-70_5Gb_bin.30.fa	Lactococcus_lactis_CLA-AV-14	5.0Gb
Mock-even-70_5Gb_bin.31.fa	Lactococcus_lactis_CLA-AV-14	5.0Gb
Mock-even-70_5Gb_bin.32.fa	Blautia_acetigignens_CLA-AA-H161	5.0Gb
Mock-even-70_5Gb_bin.33.fa	Hominicoprocola_fusiformis_CLA-AA-H188	5.0Gb
Mock-even-70_5Gb_bin.34.fa	Clostridium_fessum_CLA-AA-H278	5.0Gb
Mock-even-70_5Gb_bin.4.fa	Hominenteromicrobium_mulieris_CLA-AA-H250	5.0Gb
Mock-even-70_5Gb_bin.5.fa	Enterococcus_avium_S68	5.0Gb
Mock-even-70_5Gb_bin.6.fa	Alistipes_muris_CLA-AA-M12	5.0Gb
Mock-even-70_5Gb_bin.7.fa	Bifidobacterium_longum_CLA-JM-H30-B	5.0Gb
Mock-even-70_5Gb_bin.8.fa	Pumilibacter_intestinalis_CLA-AA-M10	5.0Gb
Mock-even-70_5Gb_bin.9.fa	Brotaphodocola_catenula_CLA-AA-H274	5.0Gb

## Sheet: FigS6 Mock-stag-70
Source data Extended Data Figure S6 Mock-stag-70: number of MAGs and assigned reference genomes per sequencing depth
MAG	Reference genome with highest coverage	SeqDepth
Mock-stag-70_1_0.1Gb.1.fa	Enterococcus_faecalis_CLA-SR-172	0.1Gb
Mock-stag-70_10_20Gb.1.fa	Phocaeicola_sartorii_CLA-AV-12	20Gb
Mock-stag-70_10_20Gb.10.fa	Enterocloster_clostridioforme_CLA-JM-H51	20Gb
Mock-stag-70_10_20Gb.11.fa	Enterocloster_clostridioforme_CLA-JM-H51	20Gb
Mock-stag-70_10_20Gb.12.fa	Enterococcus_faecalis_CLA-SR-172	20Gb
Mock-stag-70_10_20Gb.13.fa	Fusicatenibacter_saccharivorans_CLA-AA-H252	20Gb
Mock-stag-70_10_20Gb.14.fa	Intestinimonas_aquisgranensis_CLA-AA-H199	20Gb
Mock-stag-70_10_20Gb.15.fa	Alistipes_muris_CLA-AA-M12	20Gb
Mock-stag-70_10_20Gb.16.fa	Blautia_fusiformis_CLA-AA-11	20Gb
Mock-stag-70_10_20Gb.17.fa	Yersinia_enterocolitica_CLA-JM-1	20Gb
Mock-stag-70_10_20Gb.18.fa	Blautia_acetigignens_CLA-AA-H161	20Gb
Mock-stag-70_10_20Gb.19.fa	Blautia_acetigignens_CLA-AA-H161	20Gb
Mock-stag-70_10_20Gb.2.fa	Brotaphodocola_catenula_CLA-AA-H274	20Gb
Mock-stag-70_10_20Gb.20.fa	Escherichia_coli_CLA-AA-H239	20Gb
Mock-stag-70_10_20Gb.21.fa	Veillonella_intestinalis_CLA-AV-13	20Gb
Mock-stag-70_10_20Gb.22.fa	Oliverpabstia_intestinalis_CLA-AA-H241	20Gb
Mock-stag-70_10_20Gb.23.fa	Bacillus_licheniformis_CLA-AP-5	20Gb
Mock-stag-70_10_20Gb.24.fa	Phocaeicola_sartorii_CLA-AV-12	20Gb
Mock-stag-70_10_20Gb.25.fa	Blautia_fusiformis_CLA-AA-11	20Gb
Mock-stag-70_10_20Gb.26.fa	Phocaeicola_vulgatus_CLA-KB-H118	20Gb
Mock-stag-70_10_20Gb.27.fa	Coprococcus_hominis_CLA-AA-H212	20Gb
Mock-stag-70_10_20Gb.28.fa	Lactococcus_lactis_CLA-AV-14	20Gb
Mock-stag-70_10_20Gb.29.fa	Pumilibacter_intestinalis_CLA-AA-M10	20Gb
Mock-stag-70_10_20Gb.3.fa	Brotaphodocola_catenula_CLA-AA-H274	20Gb
Mock-stag-70_10_20Gb.30.fa	Brotaphodocola_catenula_CLA-AA-H274	20Gb
Mock-stag-70_10_20Gb.31.fa	Parabacteroides_distasonis_CLA-AA-H234	20Gb
Mock-stag-70_10_20Gb.32.fa	Kosakonia_cowanii_CLA-AP-13	20Gb
Mock-stag-70_10_20Gb.33.fa	Brotaphodocola_catenula_CLA-AA-H274	20Gb
Mock-stag-70_10_20Gb.34.fa	Collinsella_aerofaciens_CLA-JM-H32-B	20Gb
Mock-stag-70_10_20Gb.35.fa	Kosakonia_cowanii_CLA-AP-13	20Gb
Mock-stag-70_10_20Gb.36.fa	Intestinimonas_aquisgranensis_CLA-AA-H199	20Gb
Mock-stag-70_10_20Gb.37.fa	Hominisplanchenecus_faecis_CLA-AA-H246	20Gb
Mock-stag-70_10_20Gb.38.fa	Gallintestinimicrobium_propionicum_CLA-AA-H176	20Gb
Mock-stag-70_10_20Gb.39.fa	Bacteroides_fragilis_CLA-AA-H207	20Gb
Mock-stag-70_10_20Gb.4.fa	Alistipes_muris_CLA-AA-M12	20Gb
Mock-stag-70_10_20Gb.40.fa	Escherichia_coli_CLA-AA-H239	20Gb
Mock-stag-70_10_20Gb.41.fa	Fusicatenibacter_faecihominis_CLA-AA-H277	20Gb
Mock-stag-70_10_20Gb.42.fa	Parabacteroides_goldsteinii_CLA-AP-3	20Gb
Mock-stag-70_10_20Gb.43.fa	Hominisplanchenecus_faecis_CLA-AA-H246	20Gb
Mock-stag-70_10_20Gb.44.fa	Phocaeicola_sartorii_CLA-AV-12	20Gb
Mock-stag-70_10_20Gb.45.fa	Bacteroides_fragilis_CLA-AA-H207	20Gb
Mock-stag-70_10_20Gb.46.fa	Parabacteroides_goldsteinii_CLA-AP-3	20Gb
Mock-stag-70_10_20Gb.47.fa	Hominisplanchenecus_faecis_CLA-AA-H246	20Gb
Mock-stag-70_10_20Gb.48.fa	Mucispirillum_schaedleri_CLA-AA-M07-B	20Gb
Mock-stag-70_10_20Gb.49.fa	Lactococcus_lactis_CLA-AV-14	20Gb
Mock-stag-70_10_20Gb.5.fa	Blautia_acetigignens_CLA-AA-H161	20Gb
Mock-stag-70_10_20Gb.50.fa	Bacteroides_uniformis_CLA-AV-11	20Gb
Mock-stag-70_10_20Gb.51.fa	Yersinia_enterocolitica_CLA-JM-1	20Gb
Mock-stag-70_10_20Gb.52.fa	Hominisplanchenecus_faecis_CLA-AA-H246	20Gb
Mock-stag-70_10_20Gb.53.fa	Bacillus_licheniformis_CLA-AP-5	20Gb
Mock-stag-70_10_20Gb.54.fa	Oliverpabstia_intestinalis_CLA-AA-H241	20Gb
Mock-stag-70_10_20Gb.55.fa	Yersinia_enterocolitica_CLA-JM-1	20Gb
Mock-stag-70_10_20Gb.56.fa	Lactococcus_lactis_CLA-AV-14	20Gb
Mock-stag-70_10_20Gb.57.fa	Enterococcus_faecalis_CLA-SR-172	20Gb
Mock-stag-70_10_20Gb.58.fa	Brotaphodocola_catenula_CLA-AA-H274	20Gb
Mock-stag-70_10_20Gb.59.fa	Ruminococcus_turbiniformis_CLA-AA-H200	20Gb
Mock-stag-70_10_20Gb.6.fa	Bacteroides_fragilis_CLA-AA-H207	20Gb
Mock-stag-70_10_20Gb.60.fa	Bacillus_licheniformis_CLA-AP-5	20Gb
Mock-stag-70_10_20Gb.61.fa	Kosakonia_cowanii_CLA-AP-13	20Gb
Mock-stag-70_10_20Gb.62.fa	Gallintestinimicrobium_propionicum_CLA-AA-H176	20Gb
Mock-stag-70_10_20Gb.63.fa	Bacillus_licheniformis_CLA-AP-5	20Gb
Mock-stag-70_10_20Gb.64.fa	Bacillus_licheniformis_CLA-AP-5	20Gb
Mock-stag-70_10_20Gb.65.fa	Streptococcus_caecimuris_CLA-AV-18	20Gb
Mock-stag-70_10_20Gb.66.fa	Brotaphodocola_catenula_CLA-AA-H274	20Gb
Mock-stag-70_10_20Gb.67.fa	Brotaphodocola_catenula_CLA-AA-H274	20Gb
Mock-stag-70_10_20Gb.7.fa	Agathobaculum_butyriciproducens_CLA-AA-H270	20Gb
Mock-stag-70_10_20Gb.8.fa	Hominisplanchenecus_murintestinalis_CLA-AA-M05	20Gb
Mock-stag-70_10_20Gb.9.fa	Enterococcus_faecalis_CLA-SR-172	20Gb
Mock-stag-70_11_50Gb.1.fa	Lactococcus_lactis_CLA-AV-14	50Gb
Mock-stag-70_11_50Gb.10.fa	Brotaphodocola_catenula_CLA-AA-H274	50Gb
Mock-stag-70_11_50Gb.11.fa	Bacillus_licheniformis_CLA-AP-5	50Gb
Mock-stag-70_11_50Gb.12.fa	Yersinia_enterocolitica_CLA-JM-1	50Gb
Mock-stag-70_11_50Gb.13.fa	Enterocloster_clostridioforme_CLA-JM-H51	50Gb
Mock-stag-70_11_50Gb.14.fa	Intestinimonas_aquisgranensis_CLA-AA-H199	50Gb
Mock-stag-70_11_50Gb.15.fa	Parabacteroides_distasonis_CLA-AA-H234	50Gb
Mock-stag-70_11_50Gb.16.fa	Brotaphodocola_catenula_CLA-AA-H274	50Gb
Mock-stag-70_11_50Gb.17.fa	Enterococcus_faecalis_CLA-SR-172	50Gb
Mock-stag-70_11_50Gb.18.fa	Gallintestinimicrobium_propionicum_CLA-AA-H176	50Gb
Mock-stag-70_11_50Gb.19.fa	Gallintestinimicrobium_propionicum_CLA-AA-H176	50Gb
Mock-stag-70_11_50Gb.2.fa	Bacillus_licheniformis_CLA-AP-5	50Gb
Mock-stag-70_11_50Gb.20.fa	Blautia_acetigignens_CLA-AA-H161	50Gb
Mock-stag-70_11_50Gb.21.fa	Bacteroides_uniformis_CLA-AV-11	50Gb
Mock-stag-70_11_50Gb.22.fa	Kosakonia_cowanii_CLA-AP-13	50Gb
Mock-stag-70_11_50Gb.23.fa	Hominisplanchenecus_faecis_CLA-AA-H246	50Gb
Mock-stag-70_11_50Gb.24.fa	Alistipes_muris_CLA-AA-M12	50Gb
Mock-stag-70_11_50Gb.25.fa	Bacteroides_fragilis_CLA-AA-H207	50Gb
Mock-stag-70_11_50Gb.26.fa	Pumilibacter_intestinalis_CLA-AA-M10	50Gb
Mock-stag-70_11_50Gb.27.fa	Agathobaculum_butyriciproducens_CLA-AA-H270	50Gb
Mock-stag-70_11_50Gb.28.fa	Intestinimonas_aquisgranensis_CLA-AA-H199	50Gb
Mock-stag-70_11_50Gb.29.fa	Collinsella_aerofaciens_CLA-JM-H32-B	50Gb
Mock-stag-70_11_50Gb.3.fa	Coprococcus_hominis_CLA-AA-H212	50Gb
Mock-stag-70_11_50Gb.30.fa	Intestinimonas_aquisgranensis_CLA-AA-H199	50Gb
Mock-stag-70_11_50Gb.31.fa	Escherichia_coli_CLA-AA-H239	50Gb
Mock-stag-70_11_50Gb.32.fa	Phocaeicola_vulgatus_CLA-KB-H118	50Gb
Mock-stag-70_11_50Gb.33.fa	Yersinia_enterocolitica_CLA-JM-1	50Gb
Mock-stag-70_11_50Gb.34.fa	Veillonella_intestinalis_CLA-AV-13	50Gb
Mock-stag-70_11_50Gb.35.fa	Blautia_acetigignens_CLA-AA-H161	50Gb
Mock-stag-70_11_50Gb.36.fa	Gallintestinimicrobium_propionicum_CLA-AA-H176	50Gb
Mock-stag-70_11_50Gb.37.fa	Streptococcus_caecimuris_CLA-AV-18	50Gb
Mock-stag-70_11_50Gb.38.fa	Blautia_acetigignens_CLA-AA-H161	50Gb
Mock-stag-70_11_50Gb.39.fa	Phocaeicola_vulgatus_HDF	50Gb
Mock-stag-70_11_50Gb.4.fa	Lactococcus_lactis_CLA-AV-14	50Gb
Mock-stag-70_11_50Gb.40.fa	Enterococcus_faecalis_CLA-SR-172	50Gb
Mock-stag-70_11_50Gb.41.fa	Collinsella_aerofaciens_CLA-JM-H32-B	50Gb
Mock-stag-70_11_50Gb.42.fa	Escherichia_coli_CLA-AA-H239	50Gb
Mock-stag-70_11_50Gb.43.fa	Blautia_fusiformis_CLA-AA-11	50Gb
Mock-stag-70_11_50Gb.44.fa	Bacteroides_ovatus_CLA-AA-H168	50Gb
Mock-stag-70_11_50Gb.45.fa	Clostridium_fessum_CLA-AA-H278	50Gb
Mock-stag-70_11_50Gb.46.fa	Bacteroides_finegoldii_CLA-JM-H15	50Gb
Mock-stag-70_11_50Gb.47.fa	Phocaeicola_sartorii_CLA-AV-12	50Gb
Mock-stag-70_11_50Gb.48.fa	Ruminococcus_turbiniformis_CLA-AA-H200	50Gb
Mock-stag-70_11_50Gb.49.fa	Parabacteroides_distasonis_CLA-AA-H234	50Gb
Mock-stag-70_11_50Gb.5.fa	Phocaeicola_sartorii_CLA-AV-12	50Gb
Mock-stag-70_11_50Gb.50.fa	Blautia_acetigignens_CLA-AA-H161	50Gb
Mock-stag-70_11_50Gb.51.fa	Enterococcus_faecalis_CLA-SR-172	50Gb
Mock-stag-70_11_50Gb.52.fa	Brotocaccenecus_cirricatena_CLA-AA-H272	50Gb
Mock-stag-70_11_50Gb.53.fa	Phocaeicola_vulgatus_CLA-KB-H118	50Gb
Mock-stag-70_11_50Gb.54.fa	Blautia_fusiformis_CLA-AA-11	50Gb
Mock-stag-70_11_50Gb.55.fa	Fusicatenibacter_saccharivorans_CLA-AA-H252	50Gb
Mock-stag-70_11_50Gb.56.fa	Mucispirillum_schaedleri_CLA-AA-M07-B	50Gb
Mock-stag-70_11_50Gb.57.fa	Kosakonia_cowanii_CLA-AP-13	50Gb
Mock-stag-70_11_50Gb.58.fa	Agathobaculum_butyriciproducens_CLA-AA-H270	50Gb
Mock-stag-70_11_50Gb.59.fa	Oliverpabstia_intestinalis_CLA-AA-H241	50Gb
Mock-stag-70_11_50Gb.6.fa	Enterococcus_gallinarum_CLA-AP-1	50Gb
Mock-stag-70_11_50Gb.60.fa	Hominisplanchenecus_faecis_CLA-AA-H246	50Gb
Mock-stag-70_11_50Gb.61.fa	Brotaphodocola_catenula_CLA-AA-H274	50Gb
Mock-stag-70_11_50Gb.62.fa	Hominisplanchenecus_murintestinalis_CLA-AA-M05	50Gb
Mock-stag-70_11_50Gb.63.fa	Escherichia_coli_Ec8850	50Gb
Mock-stag-70_11_50Gb.64.fa	Blautia_fusiformis_CLA-AA-11	50Gb
Mock-stag-70_11_50Gb.65.fa	Bacteroides_finegoldii_CLA-JM-H15	50Gb
Mock-stag-70_11_50Gb.66.fa	Gallintestinimicrobium_propionicum_CLA-AA-H176	50Gb
Mock-stag-70_11_50Gb.67.fa	Bacillus_licheniformis_CLA-AP-5	50Gb
Mock-stag-70_11_50Gb.68.fa	Brotaphodocola_catenula_CLA-AA-H274	50Gb
Mock-stag-70_11_50Gb.69.fa	Bacteroides_uniformis_CLA-AV-11	50Gb
Mock-stag-70_11_50Gb.7.fa	Oliverpabstia_intestinalis_CLA-AA-H241	50Gb
Mock-stag-70_11_50Gb.70.fa	Blautia_acetigignens_CLA-AA-H161	50Gb
Mock-stag-70_11_50Gb.71.fa	Fusicatenibacter_saccharivorans_CLA-AA-H252	50Gb
Mock-stag-70_11_50Gb.72.fa	Fusicatenibacter_saccharivorans_CLA-AA-H252	50Gb
Mock-stag-70_11_50Gb.73.fa	Intestinimonas_aquisgranensis_CLA-AA-H199	50Gb
Mock-stag-70_11_50Gb.74.fa	Enterococcus_faecalis_CLA-SR-172	50Gb
Mock-stag-70_11_50Gb.75.fa	Brotaphodocola_catenula_CLA-AA-H274	50Gb
Mock-stag-70_11_50Gb.76.fa	Enterocloster_clostridioforme_CLA-JM-H51	50Gb
Mock-stag-70_11_50Gb.77.fa	Enterococcus_faecalis_CLA-SR-172	50Gb
Mock-stag-70_11_50Gb.78.fa	Fusicatenibacter_faecihominis_CLA-AA-H277	50Gb
Mock-stag-70_11_50Gb.79.fa	Veillonella_intestinalis_CLA-AV-13	50Gb
Mock-stag-70_11_50Gb.8.fa	Parabacteroides_goldsteinii_CLA-AP-3	50Gb
Mock-stag-70_11_50Gb.80.fa	Pumilibacter_intestinalis_CLA-AA-M10	50Gb
Mock-stag-70_11_50Gb.81.fa	Lactococcus_lactis_CLA-AV-14	50Gb
Mock-stag-70_11_50Gb.82.fa	Yersinia_enterocolitica_CLA-JM-1	50Gb
Mock-stag-70_11_50Gb.83.fa	Fusicatenibacter_faecihominis_CLA-AA-H277	50Gb
Mock-stag-70_11_50Gb.84.fa	Fusicatenibacter_faecihominis_CLA-AA-H277	50Gb
Mock-stag-70_11_50Gb.85.fa	Veillonella_intestinalis_CLA-AV-13	50Gb
Mock-stag-70_11_50Gb.86.fa	Ruminococcus_turbiniformis_CLA-AA-H200	50Gb
Mock-stag-70_11_50Gb.87.fa	Yersinia_enterocolitica_CLA-JM-1	50Gb
Mock-stag-70_11_50Gb.9.fa	Hominisplanchenecus_faecis_CLA-AA-H246	50Gb
Mock-stag-70_2_0.25Gb.1.fa	Blautia_acetigignens_CLA-AA-H161	0.25Gb
Mock-stag-70_2_0.25Gb.2.fa	Kosakonia_cowanii_CLA-AP-13	0.25Gb
Mock-stag-70_2_0.25Gb.3.fa	Enterococcus_faecalis_CLA-SR-172	0.25Gb
Mock-stag-70_3_0.5Gb.1.fa	Kosakonia_cowanii_CLA-AP-13	0.5Gb
Mock-stag-70_3_0.5Gb.2.fa	Enterococcus_faecalis_CLA-SR-172	0.5Gb
Mock-stag-70_3_0.5Gb.3.fa	Brotaphodocola_catenula_CLA-AA-H274	0.5Gb
Mock-stag-70_3_0.5Gb.4.fa	Blautia_acetigignens_CLA-AA-H161	0.5Gb
Mock-stag-70_3_0.5Gb.5.fa	Bacillus_licheniformis_CLA-AP-5	0.5Gb
Mock-stag-70_4_0.75Gb.1.fa	Blautia_acetigignens_CLA-AA-H161	0.75Gb
Mock-stag-70_4_0.75Gb.10.fa	Enterococcus_faecalis_CLA-SR-172	0.75Gb
Mock-stag-70_4_0.75Gb.2.fa	Bacteroides_fragilis_CLA-AA-H207	0.75Gb
Mock-stag-70_4_0.75Gb.3.fa	Enterococcus_faecalis_CLA-SR-172	0.75Gb
Mock-stag-70_4_0.75Gb.4.fa	Bacteroides_fragilis_CLA-AA-H207	0.75Gb
Mock-stag-70_4_0.75Gb.5.fa	Kosakonia_cowanii_CLA-AP-13	0.75Gb
Mock-stag-70_4_0.75Gb.6.fa	Enterococcus_faecalis_CLA-SR-172	0.75Gb
Mock-stag-70_4_0.75Gb.7.fa	Blautia_acetigignens_CLA-AA-H161	0.75Gb
Mock-stag-70_4_0.75Gb.8.fa	Bacillus_licheniformis_CLA-AP-5	0.75Gb
Mock-stag-70_4_0.75Gb.9.fa	Brotaphodocola_catenula_CLA-AA-H274	0.75Gb
Mock-stag-70_5_1Gb.1.fa	Alistipes_muris_CLA-AA-M12	1.0Gb
Mock-stag-70_5_1Gb.10.fa	Enterococcus_faecalis_CLA-SR-172	1.0Gb
Mock-stag-70_5_1Gb.11.fa	Blautia_acetigignens_CLA-AA-H161	1.0Gb
Mock-stag-70_5_1Gb.12.fa	Enterococcus_faecalis_CLA-SR-172	1.0Gb
Mock-stag-70_5_1Gb.2.fa	Brotaphodocola_catenula_CLA-AA-H274	1.0Gb
Mock-stag-70_5_1Gb.3.fa	Kosakonia_cowanii_CLA-AP-13	1.0Gb
Mock-stag-70_5_1Gb.4.fa	Blautia_acetigignens_CLA-AA-H161	1.0Gb
Mock-stag-70_5_1Gb.5.fa	Bacillus_licheniformis_CLA-AP-5	1.0Gb
Mock-stag-70_5_1Gb.6.fa	Brotaphodocola_catenula_CLA-AA-H274	1.0Gb
Mock-stag-70_5_1Gb.7.fa	Bacteroides_fragilis_CLA-AA-H207	1.0Gb
Mock-stag-70_5_1Gb.8.fa	Enterococcus_faecalis_CLA-SR-172	1.0Gb
Mock-stag-70_5_1Gb.9.fa	Blautia_fusiformis_CLA-AA-11	1.0Gb
Mock-stag-70_6_1.5Gb.1.fa	Enterococcus_faecalis_CLA-SR-172	1.5Gb
Mock-stag-70_6_1.5Gb.10.fa	Alistipes_muris_CLA-AA-M12	1.5Gb
Mock-stag-70_6_1.5Gb.11.fa	Bacteroides_fragilis_CLA-AA-H207	1.5Gb
Mock-stag-70_6_1.5Gb.12.fa	Blautia_acetigignens_CLA-AA-H161	1.5Gb
Mock-stag-70_6_1.5Gb.13.fa	Brotaphodocola_catenula_CLA-AA-H274	1.5Gb
Mock-stag-70_6_1.5Gb.14.fa	Escherichia_coli_CLA-AA-H239	1.5Gb
Mock-stag-70_6_1.5Gb.15.fa	Brotaphodocola_catenula_CLA-AA-H274	1.5Gb
Mock-stag-70_6_1.5Gb.16.fa	Enterococcus_faecalis_CLA-SR-172	1.5Gb
Mock-stag-70_6_1.5Gb.2.fa	Bacillus_licheniformis_CLA-AP-5	1.5Gb
Mock-stag-70_6_1.5Gb.3.fa	Blautia_fusiformis_CLA-AA-11	1.5Gb
Mock-stag-70_6_1.5Gb.4.fa	Collinsella_aerofaciens_CLA-JM-H32-B	1.5Gb
Mock-stag-70_6_1.5Gb.5.fa	Blautia_acetigignens_CLA-AA-H161	1.5Gb
Mock-stag-70_6_1.5Gb.6.fa	Enterococcus_faecalis_CLA-SR-172	1.5Gb
Mock-stag-70_6_1.5Gb.7.fa	Hominisplanchenecus_faecis_CLA-AA-H246	1.5Gb
Mock-stag-70_6_1.5Gb.8.fa	Kosakonia_cowanii_CLA-AP-13	1.5Gb
Mock-stag-70_6_1.5Gb.9.fa	Brotaphodocola_catenula_CLA-AA-H274	1.5Gb
Mock-stag-70_7_2Gb.1.fa	Kosakonia_cowanii_CLA-AP-13	2.0Gb
Mock-stag-70_7_2Gb.10.fa	Enterococcus_faecalis_CLA-SR-172	2.0Gb
Mock-stag-70_7_2Gb.11.fa	Blautia_fusiformis_CLA-AA-11	2.0Gb
Mock-stag-70_7_2Gb.12.fa	Brotaphodocola_catenula_CLA-AA-H274	2.0Gb
Mock-stag-70_7_2Gb.13.fa	Collinsella_aerofaciens_CLA-JM-H32-B	2.0Gb
Mock-stag-70_7_2Gb.14.fa	Gallintestinimicrobium_propionicum_CLA-AA-H176	2.0Gb
Mock-stag-70_7_2Gb.15.fa	Bacteroides_fragilis_CLA-AA-H207	2.0Gb
Mock-stag-70_7_2Gb.16.fa	Yersinia_enterocolitica_CLA-JM-1	2.0Gb
Mock-stag-70_7_2Gb.17.fa	Blautia_acetigignens_CLA-AA-H161	2.0Gb
Mock-stag-70_7_2Gb.18.fa	Blautia_fusiformis_CLA-AA-11	2.0Gb
Mock-stag-70_7_2Gb.19.fa	Fusicatenibacter_saccharivorans_CLA-AA-H252	2.0Gb
Mock-stag-70_7_2Gb.2.fa	Bacteroides_uniformis_CLA-AV-11	2.0Gb
Mock-stag-70_7_2Gb.20.fa	Brotaphodocola_catenula_CLA-AA-H274	2.0Gb
Mock-stag-70_7_2Gb.21.fa	Hominisplanchenecus_faecis_CLA-AA-H246	2.0Gb
Mock-stag-70_7_2Gb.22.fa	Escherichia_coli_CLA-AA-H239	2.0Gb
Mock-stag-70_7_2Gb.23.fa	Brotaphodocola_catenula_CLA-AA-H274	2.0Gb
Mock-stag-70_7_2Gb.3.fa	Enterococcus_faecalis_CLA-SR-172	2.0Gb
Mock-stag-70_7_2Gb.4.fa	Alistipes_muris_CLA-AA-M12	2.0Gb
Mock-stag-70_7_2Gb.5.fa	Enterococcus_faecalis_CLA-SR-172	2.0Gb
Mock-stag-70_7_2Gb.6.fa	Brotaphodocola_catenula_CLA-AA-H274	2.0Gb
Mock-stag-70_7_2Gb.7.fa	Blautia_acetigignens_CLA-AA-H161	2.0Gb
Mock-stag-70_7_2Gb.8.fa	Ruminococcus_turbiniformis_CLA-AA-H200	2.0Gb
Mock-stag-70_7_2Gb.9.fa	Bacillus_licheniformis_CLA-AP-5	2.0Gb
Mock-stag-70_8_5Gb.1.fa	Escherichia_coli_CLA-AA-H239	5.0Gb
Mock-stag-70_8_5Gb.10.fa	Enterocloster_clostridioforme_CLA-JM-H51	5.0Gb
Mock-stag-70_8_5Gb.11.fa	Mucispirillum_schaedleri_CLA-AA-M07-B	5.0Gb
Mock-stag-70_8_5Gb.12.fa	Brotaphodocola_catenula_CLA-AA-H274	5.0Gb
Mock-stag-70_8_5Gb.13.fa	Lactococcus_lactis_CLA-AV-14	5.0Gb
Mock-stag-70_8_5Gb.14.fa	Enterococcus_faecalis_CLA-SR-172	5.0Gb
Mock-stag-70_8_5Gb.15.fa	Parabacteroides_distasonis_CLA-AA-H234	5.0Gb
Mock-stag-70_8_5Gb.16.fa	Fusicatenibacter_saccharivorans_CLA-AA-H252	5.0Gb
Mock-stag-70_8_5Gb.17.fa	Blautia_acetigignens_CLA-AA-H161	5.0Gb
Mock-stag-70_8_5Gb.18.fa	Enterococcus_faecalis_CLA-SR-172	5.0Gb
Mock-stag-70_8_5Gb.19.fa	Yersinia_enterocolitica_CLA-JM-1	5.0Gb
Mock-stag-70_8_5Gb.2.fa	Blautia_acetigignens_CLA-AA-H161	5.0Gb
Mock-stag-70_8_5Gb.20.fa	Enterococcus_faecalis_CLA-SR-172	5.0Gb
Mock-stag-70_8_5Gb.21.fa	Kosakonia_cowanii_CLA-AP-13	5.0Gb
Mock-stag-70_8_5Gb.22.fa	Bacteroides_uniformis_CLA-AV-11	5.0Gb
Mock-stag-70_8_5Gb.23.fa	Ruminococcus_turbiniformis_CLA-AA-H200	5.0Gb
Mock-stag-70_8_5Gb.24.fa	Hominisplanchenecus_faecis_CLA-AA-H246	5.0Gb
Mock-stag-70_8_5Gb.25.fa	Blautia_fusiformis_CLA-AA-11	5.0Gb
Mock-stag-70_8_5Gb.26.fa	Enterococcus_faecalis_CLA-SR-172	5.0Gb
Mock-stag-70_8_5Gb.27.fa	Blautia_acetigignens_CLA-AA-H161	5.0Gb
Mock-stag-70_8_5Gb.28.fa	Alistipes_muris_CLA-AA-M12	5.0Gb
Mock-stag-70_8_5Gb.29.fa	Brotaphodocola_catenula_CLA-AA-H274	5.0Gb
Mock-stag-70_8_5Gb.3.fa	Blautia_acetigignens_CLA-AA-H161	5.0Gb
Mock-stag-70_8_5Gb.30.fa	Bacillus_licheniformis_CLA-AP-5	5.0Gb
Mock-stag-70_8_5Gb.31.fa	Bacillus_licheniformis_CLA-AP-5	5.0Gb
Mock-stag-70_8_5Gb.32.fa	Gallintestinimicrobium_propionicum_CLA-AA-H176	5.0Gb
Mock-stag-70_8_5Gb.33.fa	Alistipes_muris_CLA-AA-M12	5.0Gb
Mock-stag-70_8_5Gb.34.fa	Kosakonia_cowanii_CLA-AP-13	5.0Gb
Mock-stag-70_8_5Gb.35.fa	Phocaeicola_vulgatus_CLA-KB-H118	5.0Gb
Mock-stag-70_8_5Gb.4.fa	Bacteroides_fragilis_CLA-AA-H207	5.0Gb
Mock-stag-70_8_5Gb.5.fa	Collinsella_aerofaciens_CLA-JM-H32-B	5.0Gb
Mock-stag-70_8_5Gb.6.fa	Brotaphodocola_catenula_CLA-AA-H274	5.0Gb
Mock-stag-70_8_5Gb.7.fa	Kosakonia_cowanii_CLA-AP-13	5.0Gb
Mock-stag-70_8_5Gb.8.fa	Bacteroides_fragilis_CLA-AA-H207	5.0Gb
Mock-stag-70_8_5Gb.9.fa	Hominisplanchenecus_faecis_CLA-AA-H246	5.0Gb
Mock-stag-70_9_10Gb.1.fa	Blautia_acetigignens_CLA-AA-H161	10Gb
Mock-stag-70_9_10Gb.10.fa	Bacillus_licheniformis_CLA-AP-5	10Gb
Mock-stag-70_9_10Gb.11.fa	Bacteroides_fragilis_CLA-AA-H207	10Gb
Mock-stag-70_9_10Gb.12.fa	Yersinia_enterocolitica_CLA-JM-1	10Gb
Mock-stag-70_9_10Gb.13.fa	Fusicatenibacter_saccharivorans_CLA-AA-H252	10Gb
Mock-stag-70_9_10Gb.14.fa	Collinsella_aerofaciens_CLA-JM-H32-B	10Gb
Mock-stag-70_9_10Gb.15.fa	Phocaeicola_vulgatus_CLA-KB-H118	10Gb
Mock-stag-70_9_10Gb.16.fa	Kosakonia_cowanii_CLA-AP-13	10Gb
Mock-stag-70_9_10Gb.17.fa	Lactococcus_lactis_CLA-AV-14	10Gb
Mock-stag-70_9_10Gb.18.fa	Streptococcus_caecimuris_CLA-AV-18	10Gb
Mock-stag-70_9_10Gb.19.fa	Fusicatenibacter_faecihominis_CLA-AA-H277	10Gb
Mock-stag-70_9_10Gb.2.fa	Enterococcus_faecalis_CLA-SR-172	10Gb
Mock-stag-70_9_10Gb.20.fa	Alistipes_muris_CLA-AA-M12	10Gb
Mock-stag-70_9_10Gb.21.fa	Parabacteroides_distasonis_CLA-AA-H234	10Gb
Mock-stag-70_9_10Gb.22.fa	Hominisplanchenecus_faecis_CLA-AA-H246	10Gb
Mock-stag-70_9_10Gb.23.fa	Enterocloster_clostridioforme_CLA-JM-H51	10Gb
Mock-stag-70_9_10Gb.24.fa	Enterocloster_clostridioforme_CLA-JM-H51	10Gb
Mock-stag-70_9_10Gb.25.fa	Blautia_fusiformis_CLA-AA-11	10Gb
Mock-stag-70_9_10Gb.26.fa	Blautia_fusiformis_CLA-AA-11	10Gb
Mock-stag-70_9_10Gb.27.fa	Hominisplanchenecus_faecis_CLA-AA-H246	10Gb
Mock-stag-70_9_10Gb.28.fa	Enterococcus_faecalis_CLA-SR-172	10Gb
Mock-stag-70_9_10Gb.29.fa	Brotaphodocola_catenula_CLA-AA-H274	10Gb
Mock-stag-70_9_10Gb.3.fa	Brotaphodocola_catenula_CLA-AA-H274	10Gb
Mock-stag-70_9_10Gb.30.fa	Ruminococcus_turbiniformis_CLA-AA-H200	10Gb
Mock-stag-70_9_10Gb.31.fa	Yersinia_enterocolitica_CLA-JM-1	10Gb
Mock-stag-70_9_10Gb.32.fa	Blautia_acetigignens_CLA-AA-H161	10Gb
Mock-stag-70_9_10Gb.33.fa	Escherichia_coli_CLA-AA-H239	10Gb
Mock-stag-70_9_10Gb.34.fa	Brotaphodocola_catenula_CLA-AA-H274	10Gb
Mock-stag-70_9_10Gb.35.fa	Phocaeicola_vulgatus_HDF	10Gb
Mock-stag-70_9_10Gb.36.fa	Hominisplanchenecus_faecis_CLA-AA-H246	10Gb
Mock-stag-70_9_10Gb.37.fa	Intestinimonas_aquisgranensis_CLA-AA-H199	10Gb
Mock-stag-70_9_10Gb.38.fa	Brotaphodocola_catenula_CLA-AA-H274	10Gb
Mock-stag-70_9_10Gb.39.fa	Enterococcus_faecalis_CLA-SR-172	10Gb
Mock-stag-70_9_10Gb.4.fa	Bacillus_licheniformis_CLA-AP-5	10Gb
Mock-stag-70_9_10Gb.40.fa	Blautia_fusiformis_CLA-AA-11	10Gb
Mock-stag-70_9_10Gb.41.fa	Bacillus_licheniformis_CLA-AP-5	10Gb
Mock-stag-70_9_10Gb.42.fa	Mucispirillum_schaedleri_CLA-AA-M07-B	10Gb
Mock-stag-70_9_10Gb.43.fa	Kosakonia_cowanii_CLA-AP-13	10Gb
Mock-stag-70_9_10Gb.44.fa	Bacteroides_uniformis_CLA-AV-11	10Gb
Mock-stag-70_9_10Gb.45.fa	Hominisplanchenecus_faecis_CLA-AA-H246	10Gb
Mock-stag-70_9_10Gb.46.fa	Veillonella_intestinalis_CLA-AV-13	10Gb
Mock-stag-70_9_10Gb.47.fa	Ruminococcus_turbiniformis_CLA-AA-H200	10Gb
Mock-stag-70_9_10Gb.5.fa	Enterococcus_faecalis_CLA-SR-172	10Gb
Mock-stag-70_9_10Gb.6.fa	Gallintestinimicrobium_propionicum_CLA-AA-H176	10Gb
Mock-stag-70_9_10Gb.7.fa	Brotaphodocola_catenula_CLA-AA-H274	10Gb
Mock-stag-70_9_10Gb.8.fa	Gallintestinimicrobium_propionicum_CLA-AA-H176	10Gb
Mock-stag-70_9_10Gb.9.fa	Enterococcus_faecalis_CLA-SR-172	10Gb
