# Supplementary material for: Benchmarking of shotgun sequencing depth reveals the potential and limitations of shallow metagenomics and strain-level analysis
Source: Nat Microbiol. 2026 Apr 21;11(5):1233–44. doi: 10.1038/s41564-026-02334-2 (PMC13171431; doi:10.1038/s41564-026-02334-2)
Supplement: Supplementary file 17 — Statistical source data. [file 41564_2026_2334_MOESM17_ESM.xlsx]

## Sheet: FigS7
Source data Extended Data FigS7: number of species assigned to a contig either assempled with metaSPAdes or MEGAHIT from Mock-stag-70
metaSPADes	Number of species assigned to a contig
	1	2	3	4	5	6	7	8	9	10	11	12	13	14	15	16
10 Gb	10988	555	111	46	22	11	6	3	4	2	3	2	1	2	0	0
20 Gb	15637	644	122	61	29	19	4	6	2	1	5	1	1	2	0	1
50 Gb	11320	614	165	67	27	18	9	6	3	2	0	1	2	1	0	0
MEGAHIT	Number of species assigned to a contig
	1	2	3	4	5	6	7	8	9	10	11	12	13	14	15	16
10 Gb	9225	606	145	64	31	21	10	4	4	4	4	3	2	0	1	0
20 Gb	13915	765	165	81	36	26	8	3	6	3	3	3	0	0	1	2
50 Gb	10684	847	209	80	43	25	14	6	4	8	6	1	3	2	1	0
