# Supplementary material for: Benchmarking of shotgun sequencing depth reveals the potential and limitations of shallow metagenomics and strain-level analysis
Source: Nat Microbiol. 2026 Apr 21;11(5):1233–44. doi: 10.1038/s41564-026-02334-2 (PMC13171431; doi:10.1038/s41564-026-02334-2)
Supplement: Supplementary file 18 — Statistical source data. [file 41564_2026_2334_MOESM18_ESM.xlsx]

## Sheet: Fig S8 Mock-even-70 pathway com
Source data Extended Data Figure S8: Mock-even-70 KEGG pathway completeness
Sequencing_depth	Adhesion	alanine	alpha.amylase	Anaplerotic.genes	arginine	Arsenic.reduction	asparagine	aspartate	beta.glucosidase	beta.N.acetylhexosaminidase	bidirectional.polyphosphate	bifunctional.chitinase.lysozyme	Biofilm.PGA.Synthesis.protein	Biofilm.regulator.BssS	C.P.lyase.cleavage.PhnJ	carotenoids.backbone.biosynthesis	Chemotaxis	chitinase	cobalamin.biosynthesis	Cobalt.transporter.CbiMQ	Cobalt.transporter.CbtA	Cobalt.transporter.CorA	Coenzyme.B.Coenzyme.M.regeneration	Colanic.acid.and.Biofilm.protein.A	Colanic.acid.and.Biofilm.transcriptional.regulator	Competence.factors	Competence.related.core.components	Competence.related.related.components	Copper.transporter.CopA	CP.lyase.complex	CP.lyase.operon	Curli.fimbriae.biosynthesis	cysteine	Cytochrome.aa3.600.menaquinol.oxidase	Cytochrome.bd.complex	Cytochrome.c.oxidase	Cytochrome.o.ubiquinol.oxidase	D.galacturonate.epimerase	D.galacturonate.isomerase	diacetylchitobiose.deacetylase	dissim.nitrate.reduction	dissimilatory.sulfate.....APS	dissimilatory.sulfite.....APS	DMSO.reductase	DNRA	end.product.myxoxanthophylls	Entner.Doudoroff.Pathway	F.type.ATPase	Fe.Mn.transporter.MntH
0.1Gb	0	0	0	0	0	0	0	0	0	0	0	0	0	0	0	0	0	0	0	0	0	0	0	0	0	0	0	0	0	0	0	0	0	0	0	0	0	0	0	0	0	0	0	0	0	0	0	0	0
0.25Gb	0	0	0	0	0	0	1	0	0	0	0	0	0	0	0	0	0	0	0.12	0	0	0	0	0	0	0	0	0	0	0	0.09	0	0	0	0	0	0	0	0	0	0	0	0	0	0	0	0	0	0
0.5Gb	0	1	0	0.5	1	0	1	0	0	1	0.5	0	0	0	0	0	0.12	0	0.62	0.5	0	0	0	1	0	0	0.14	0	0	0	0	0	0	0	1	0	0	0	1	0	0	0	0	0	0	0	0.5	0.625	0
0.75Gb	0	0	1	0.5	0	0.25	1	1	1	0	1	0	0	1	0	0	0.12	1	0.88	0	1	0	0	0	0	0	0.28	0	0	0.5	0.45	0	1	0	1	0	0.25	0	1	0	0	0	0	0.33	0	0.33	0.5	0.625	0
1.0Gb	0	1	1	0.75	1	0.5	1	1	1	1	1	1	0	0	0	0	0.5	1	0.88	0.5	1	1	0	0	0	0	0.28	0	1	0.75	0.63	0.66	1	0	1	0	0	0	1	0	0	0	0	0.33	1	0.33	0.75	0.875	0
10Gb	0	1	1	1	1	1	1	1	1	1	1	1	1	1	1	0.6	1	1	0.88	1	1	1	0.8	1	1	0.56	0.91	0.8	1	1	0.99	0.99	1	1	1	0.75	1	1	1	1	1	1	1	0.99	1	0.33	1	1	1
1.5Gb	1	1	1	0.75	1	0.75	1	1	1	1	1	0	0	1	1	0	0.5	1	0.88	1	1	1	0.2	1	0	0.14	0.28	0	1	1	0.9	0.66	1	0	1	0	0.5	0	1	1	1	0	0	0.66	1	0.33	0.75	1	0
2.0Gb	1	1	1	0.75	1	1	1	1	1	1	1	1	0	1	1	0	0.75	1	0.88	1	1	1	0.4	1	0	0.14	0.56	0	1	1	0.9	0.66	1	0	1	0	0.5	0	1	1	1	0	0	0.99	1	0.33	1	1	1
5.0Gb	0	1	1	1	1	1	1	1	1	1	1	1	1	1	1	0	0.88	1	0.88	1	1	1	0.4	1	0	0.56	0.84	0.4	1	1	0.99	0.99	1	0.25	1	0.25	1	1	1	1	1	0	1	0.99	1	0.33	1	1	1
[truncated: 72 more columns]

## Sheet: Fig S8 Mock-stag-24 pathway com
Source data Extended Data Figure S8: Mock-stag-24 KEGG pathway completeness
Sequencing_depth	Adhesion	alanine	alpha.amylase	Anaplerotic.genes	arginine	Arsenic.reduction	asparagine	aspartate	beta.glucosidase	beta.N.acetylhexosaminidase	bidirectional.polyphosphate	bifunctional.chitinase.lysozyme	Biofilm.PGA.Synthesis.protein	Biofilm.regulator.BssS	C.P.lyase.cleavage.PhnJ	carotenoids.backbone.biosynthesis	Chemotaxis	chitinase	cobalamin.biosynthesis	Cobalt.transporter.CbiMQ	Cobalt.transporter.CbtA	Cobalt.transporter.CorA	Coenzyme.B.Coenzyme.M.regeneration	Colanic.acid.and.Biofilm.protein.A	Colanic.acid.and.Biofilm.transcriptional.regulator	Competence.factors	Competence.related.core.components	Competence.related.related.components	Copper.transporter.CopA	CP.lyase.complex	CP.lyase.operon	Curli.fimbriae.biosynthesis	cysteine	Cytochrome.aa3.600.menaquinol.oxidase	Cytochrome.bd.complex	Cytochrome.c.oxidase	Cytochrome.o.ubiquinol.oxidase	D.galacturonate.epimerase	D.galacturonate.isomerase	diacetylchitobiose.deacetylase	dissim.nitrate.reduction	dissimilatory.sulfate.....APS	dissimilatory.sulfite.....APS	DMSO.reductase	DNRA	end.product.myxoxanthophylls	Entner.Doudoroff.Pathway	F.type.ATPase	Fe.Mn.transporter.MntH
0.1Gb	0	0	0	0	0	0.25	0	0	0	0	0	0	0	0	0	0	0	0	0.12	0	0	0	0	0	0	0	0	0	0	0	0	0	0	0	0	0	0	0	0	0	0	0	0	0	0	0	0	0	0
0.25Gb	0	0	0	0	1	0.5	1	0	0	0	1	0	0	0	0	0	0.12	0	0.12	0.5	0	1	0	0	0	0	0.21	0	0	0	0.09	0	0	0	0.5	0	0	0	0	0	0	0	0	0	0	0	0.25	0.375	0
0.5Gb	0	1	0	0.25	1	0.5	1	1	1	1	1	0	0	1	0	0.2	0.12	0	0.62	1	1	0	0	0	0	0	0.56	0	0	0.5	0.36	0	1	0	1	0	0.25	0	1	0	0	0	0	0	0	0	0.75	1	0
0.75Gb	0	1	0	0.75	1	0.75	1	1	1	1	1	0	0	1	0	0.2	0.5	0	0.88	1	1	1	0	0	0	0	0.7	0	1	0.25	0.54	0	1	0	1	0	0.25	1	1	0	0	0	0	0.33	0	0.33	0.75	1	1
1Gb	0	1	0	0.75	1	0.75	1	1	1	1	1	0	0.25	1	0	0.6	0.5	0	0.88	1	0	1	0	1	0	0	0.77	0	1	0.5	0.63	0.33	1	0	1	0	0.5	1	1	0	0	0	0	0.33	0	0.33	0.75	1	1
1.5Gb	0	1	0	1	1	0.75	1	1	1	1	1	1	0.75	1	1	0.2	0.75	0	0.88	1	1	1	0	1	0	0	0.7	0.2	1	0.75	0.81	0.33	1	0	1	0	0.75	1	1	0	0	0	0	0.66	1	0.33	0.75	1	1
10Gb	1	1	1	1	1	0.75	1	1	1	1	1	1	1	1	1	0.6	0.88	1	0.88	1	1	1	0.8	1	1	0.28	0.84	0.8	1	1	0.99	0.99	1	1	1	0.75	1	1	1	1	1	1	1	0.99	1	0.33	1	1	1
2Gb	0	1	1	1	1	0.75	1	1	1	1	1	1	1	1	1	0.6	0.88	1	0.88	1	1	1	0	1	1	0	0.77	0.2	1	1	0.9	0.33	1	0.25	1	0	0.75	1	1	1	1	0	1	0.99	1	0.33	1	1	1
5Gb	1	1	1	1	1	0.75	1	1	1	1	1	1	1	1	1	0.6	0.88	1	0.88	1	1	1	0.4	1	1	0.14	0.98	0.8	1	1	0.99	0.99	1	0.75	1	0.25	1	1	1	1	1	0	1	0.99	1	0.33	1	1	1
[truncated: 69 more columns]

## Sheet: Fig S8 Mock-stag-70 MegaHIT pat
Source data Extended Data Figure S8: Mock-stag-70 MegaHIT KEGG pathway completeness
Sequencing_depth	Adhesion	alanine	alpha.amylase	Anaplerotic.genes	arginine	Arsenic.reduction	asparagine	aspartate	beta.glucosidase	beta.N.acetylhexosaminidase	bidirectional.polyphosphate	bifunctional.chitinase.lysozyme	Biofilm.PGA.Synthesis.protein	Biofilm.regulator.BssS	C.P.lyase.cleavage.PhnJ	carotenoids.backbone.biosynthesis	Chemotaxis	chitinase	cobalamin.biosynthesis	Cobalt.transporter.CbiMQ	Cobalt.transporter.CbtA	Cobalt.transporter.CorA	Coenzyme.B.Coenzyme.M.regeneration	Colanic.acid.and.Biofilm.protein.A	Colanic.acid.and.Biofilm.transcriptional.regulator	Competence.factors	Competence.related.core.components	Competence.related.related.components	Copper.transporter.CopA	CP.lyase.complex	CP.lyase.operon	Curli.fimbriae.biosynthesis	cysteine	Cytochrome.aa3.600.menaquinol.oxidase	Cytochrome.bd.complex	Cytochrome.c.oxidase	Cytochrome.o.ubiquinol.oxidase	D.galacturonate.epimerase	D.galacturonate.isomerase	diacetylchitobiose.deacetylase	dissim.nitrate.reduction	dissimilatory.sulfate.....APS	dissimilatory.sulfite.....APS	DMSO.reductase	DNRA	end.product.myxoxanthophylls	Entner.Doudoroff.Pathway	F.type.ATPase	Fe.Mn.transporter.MntH
20Gb	0	1	1	1	1	1	1	1	1	1	1	1	1	1	1	0.6	1	1	0.88	1	1	1	0.8	1	1	0.56	0.84	0.8	1	1	0.99	0.99	1	1	1	0.75	1	1	1	1	1	1	1	0.99	1	0.33	1	1	1
50Gb	1	1	1	1	1	1	1	1	1	1	1	1	1	1	1	0.6	1	1	0.88	1	1	1	0.8	1	1	0.56	0.84	0.8	1	1	0.99	0.99	1	1	1	0.75	1	1	1	1	1	1	1	0.99	1	0.33	1	1	1
0.1Gb	0	0	0	0.25	1	0.25	0	0	0	0	0.5	0	0	0	0	0	0.12	0	0.25	0	0	0	0	0	0	0	0.35	0	0	0	0	0	0	0	1	0	0	0	0	0	0	0	0	0	0	0	0.25	0.625	0
0.25Gb	0	1	0	1	0	0.5	0	1	1	1	0.5	0	0.25	0	0	0	0.62	0	0.5	0	0	0	0	0	0	0	0.63	0	1	0	0.09	0	1	0	1	0	0.25	0	1	0	0	0	0	0	1	0.33	0.75	1	1
0.5Gb	0	1	1	0.75	1	0.75	1	1	1	1	1	0	0.25	1	0	0.2	0.62	0	0.75	0.5	0	1	0.2	0	1	0	0.84	0.6	1	0.25	0.27	0	1	0.25	1	0.25	0.5	1	1	0	1	0	0	0.66	1	0	0.75	1	1
0.75Gb	0	1	1	1	1	0.75	1	1	1	1	1	0	0.25	1	0	0.6	0.88	1	0.88	0.5	0	1	0.4	0	1	0.14	0.91	0.8	1	0.5	0.36	0	1	1	1	0.25	1	1	1	0	1	0	0	0.99	1	0.33	1	1	1
1.0Gb	0	1	1	1	1	0.75	1	1	1	1	1	0	0.25	1	0	0.6	0.88	1	0.88	1	0	1	0.4	0	1	0.14	0.98	0.6	1	0.5	0.63	0	1	1	1	0.5	1	1	1	0	1	1	0	0.99	1	0.33	1	1	1
1.5Gb	0	1	1	1	1	0.75	1	1	1	1	1	0	0.5	1	0	0.6	0.88	1	0.88	1	0	1	0.6	1	1	0.14	0.84	0.8	1	0.5	0.36	0	1	1	1	0.75	1	1	1	0	1	1	1	0.99	1	0.33	1	1	1
2.0Gb	1	1	1	1	1	1	1	1	1	1	1	0	0.5	1	1	0.6	1	1	0.88	1	1	1	0.6	1	1	0.14	0.84	0.8	1	1	0.99	0.66	1	1	1	0.75	1	1	1	1	1	1	1	0.99	1	0.33	1	1	1
5.0Gb	1	1	1	1	1	1	1	1	1	1	1	1	1	1	1	0.6	1	1	0.88	1	1	1	0.6	1	1	0.28	0.84	0.8	1	1	0.99	0.99	1	1	1	0.75	1	1	1	1	1	1	1	0.99	1	0.33	1	1	1
10Gb	1	1	1	1	1	1	1	1	1	1	1	1	1	1	1	0.6	1	1	0.88	1	1	1	0.8	1	1	0.56	0.84	0.8	1	1	0.99	0.99	1	1	1	0.75	1	1	1	1	1	1	1	0.99	1	0.33	1	1	1
[truncated: 72 more columns]

## Sheet: FigS8 Mock-stag-70 metaSPAdes p
Source data Extended Data Figure S8: Mock-stag-70 metaSPAdes KEGG pathway completeness
Sequencing_depth	Adhesion	alanine	alpha.amylase	Anaplerotic.genes	arginine	Arsenic.reduction	asparagine	aspartate	beta.glucosidase	beta.N.acetylhexosaminidase	bidirectional.polyphosphate	bifunctional.chitinase.lysozyme	Biofilm.PGA.Synthesis.protein	Biofilm.regulator.BssS	C.P.lyase.cleavage.PhnJ	carotenoids.backbone.biosynthesis	Chemotaxis	chitinase	cobalamin.biosynthesis	Cobalt.transporter.CbiMQ	Cobalt.transporter.CbtA	Cobalt.transporter.CorA	Coenzyme.B.Coenzyme.M.regeneration	Colanic.acid.and.Biofilm.protein.A	Colanic.acid.and.Biofilm.transcriptional.regulator	Competence.factors	Competence.related.core.components	Competence.related.related.components	Copper.transporter.CopA	CP.lyase.complex	CP.lyase.operon	Curli.fimbriae.biosynthesis	cysteine	Cytochrome.aa3.600.menaquinol.oxidase	Cytochrome.bd.complex	Cytochrome.c.oxidase	Cytochrome.o.ubiquinol.oxidase	D.galacturonate.epimerase	D.galacturonate.isomerase	diacetylchitobiose.deacetylase	dissim.nitrate.reduction	dissimilatory.sulfate.....APS	dissimilatory.sulfite.....APS	DMSO.reductase	DNRA	end.product.myxoxanthophylls	Entner.Doudoroff.Pathway	F.type.ATPase	Fe.Mn.transporter.MntH
20Gb	1	1	1	1	1	1	1	1	1	1	1	1	1	1	1	0.6	1	1	0.88	1	1	1	0.8	1	1	0.56	0.84	0.8	1	1	0.99	0.99	1	1	1	0.75	1	1	1	1	1	1	1	0.99	1	0.33	1	1	1
50Gb	1	1	1	1	1	1	1	1	1	1	1	1	1	1	1	0.6	1	1	0.88	1	1	1	0.8	1	1	0.56	0.84	0.8	1	1	0.99	0.99	1	1	1	0.75	1	1	1	1	1	1	1	0.99	1	0.33	1	1	1
0.1Gb	0	0	0	0.25	1	0.5	1	0	0	0	0.5	0	0	1	0	0	0.25	0	0.38	0	0	0	0	0	0	0	0.56	0	0	0	0	0	0	0	1	0	0	0	0	0	0	0	0	0	0	0	0.5	0.625	0
0.25Gb	0	1	0	0.75	1	0.5	1	1	1	1	0.5	0	0.25	0	0	0.4	0.88	1	0.5	0	1	1	0.2	0	0	0	0.7	0	1	0.25	0.18	0	1	0	1	0	0.5	0	0	0	0	0	0	0.33	0	0.33	0.75	1	1
0.5Gb	0	1	1	1	1	0.75	1	1	1	1	1	0	0.25	1	0	0.2	0.75	0	0.75	0	1	1	0.2	0	1	0	0.84	0.6	1	0.25	0.27	0	1	0.25	1	0.25	0.75	1	1	0	1	0	0	0.99	1	0	1	1	1
0.75Gb	0	1	1	1	1	1	1	1	1	1	1	0	0.25	1	0	0.6	0.88	1	0.88	0.5	1	1	0.4	0	1	0.14	0.84	0.8	1	0.75	0.45	0	1	1	1	0.25	1	1	1	0	1	0	0	0.99	1	0.33	1	1	1
1.0Gb	0	1	1	1	1	0.75	1	1	1	1	1	0	0.25	1	1	0.6	0.88	1	0.88	1	0	1	0.4	0	1	0.14	0.98	0.6	1	0.75	0.81	0	1	1	1	0.5	1	1	1	0	1	1	1	0.99	1	0.33	1	1	1
1.5Gb	0	1	1	1	1	1	1	1	1	1	1	0	0.75	1	0	0.6	1	1	0.88	1	0	1	0.6	1	1	0.14	0.84	0.8	1	0.75	0.54	0.66	1	1	1	0.75	1	1	1	0	1	1	0	0.99	1	0.33	1	1	1
2.0Gb	1	1	1	1	1	1	1	1	1	1	1	1	0.75	1	1	0.6	1	1	0.88	1	1	1	0.6	1	1	0.14	0.84	0.8	1	1	0.99	0.99	1	1	1	0.75	1	1	1	1	1	1	1	0.99	1	0.33	1	1	1
5.0Gb	0	1	1	1	1	1	1	1	1	1	1	0	1	1	1	0.6	1	1	0.88	1	1	1	0.6	1	1	0.28	0.84	0.8	1	1	0.99	0.99	1	1	1	0.75	1	1	1	1	1	1	1	0.99	1	0.33	1	1	1
10Gb	1	1	1	1	1	1	1	1	1	1	1	1	1	1	1	0.6	1	1	0.88	1	1	1	0.6	1	1	0.56	0.84	0.8	1	1	0.99	0.33	1	1	1	0.75	1	1	1	1	1	1	1	0.99	1	0.33	1	1	1
[truncated: 72 more columns]
