# Supplementary material for: Benchmarking of shotgun sequencing depth reveals the potential and limitations of shallow metagenomics and strain-level analysis
Source: Nat Microbiol. 2026 Apr 21;11(5):1233–44. doi: 10.1038/s41564-026-02334-2 (PMC13171431; doi:10.1038/s41564-026-02334-2)
Supplement: Supplementary file 19 — Statistical source data. [file 41564_2026_2334_MOESM19_ESM.xlsx]

## Sheet: Fig S9 Mock-even-70
Source data Extended Data Figure S9: Mock-even-70 coverage of functions in reference genomes [%]
Number of proteins in 70 ref. Genomes	227543
Facility 1		Coverage #	Coverage %
	Mock-even-70_0.1Gb	508	0.223255
	Mock-even-70_0.25Gb	4575	2.01061
	Mock-even-70_0.5Gb	20024	8.80009
	Mock-even-70_0.75Gb	31012	13.6291
	Mock-even-70_1.0Gb	42717	18.7732
	Mock-even-70_1.5Gb	66946	29.4213
	Mock-even-70_2Gb	94345	41.4625
	Mock-even-70_5Gb	163389	71.8058
	Mock-even-70_10Gb	215414	94.6696
	Mock-even-70_bgDNA_0.1Gb	223	0.0980035
	Mock-even-70_bgDNA_0.25Gb	3129	1.37512
	Mock-even-70_bgDNA_0.5Gb	13218	5.80901
	Mock-even-70_bgDNA_0.75Gb	25093	11.0278
	Mock-even-70_bgDNA_1.0Gb	34750	15.2718
	Mock-even-70_bgDNA_1.5Gb	55350	24.3251
	Mock-even-70_bgDNA_2Gb	73125	32.1368
	Mock-even-70_bgDNA_5Gb	149332	65.628
	Mock-even-70_bgDNA_10Gb	207451	91.17
Facility 2
	Mock-even-70_0.1Gb	429	0.188536
	Mock-even-70_0.25Gb	1764	0.775238
	Mock-even-70_0.5Gb	9132	4.01331
	Mock-even-70_0.75Gb	27943	12.2803
	Mock-even-70_1Gb	33523	14.7326
	Mock-even-70_1.5Gb	46610	20.484
	Mock-even-70_2Gb	59401	26.1054
	Mock-even-70_5Gb	144807	63.6394
	Mock-even-70_10Gb	194020	85.2674
	Mock-even-70_bgDNA_0.1Gb	209	0.0918508
	Mock-even-70_bgDNA_0.25Gb	746	0.32785
	Mock-even-70_bgDNA_0.5Gb	5040	2.21497
	Mock-even-70_bgDNA_0.75Gb	14212	6.24585
	Mock-even-70_bgDNA_1Gb	21142	9.29143
	Mock-even-70_bgDNA_1.5Gb	34020	14.951
	Mock-even-70_bgDNA_2Gb	37352	16.4154
	Mock-even-70_bgDNA_5Gb	106027	46.5965
	Mock-even-70_bgDNA_10Gb	159111	69.9257

## Sheet: Fig S9 Mock-stag-24
Source data Extended Data Figure S9: Mock-stag-24 coverage of functions in reference genomes [%]
Number of proteins in 24 Ref. Genomes	82992
Facility 1		Coverage #	Coverage %
	Mock-stag-24_0.1Gb	1213	1.46159
	Mock-stag-24_0.25Gb	8222	9.90698
	Mock-stag-24_0.5Gb	21230	25.5808
	Mock-stag-24_0.75Gb	28632	34.4997
	Mock-stag-24_1.0Gb	33068	39.8448
	Mock-stag-24_1.5Gb	39146	47.1684
	Mock-stag-24_2Gb	44285	53.3606
	Mock-stag-24_5Gb	55237	66.557
	Mock-stag-24_10Gb	65952	79.4679
	Mock-stag-24_bgDNA_0.1Gb	274	0.330152
	Mock-stag-24_bgDNA_0.25Gb	3214	3.87266
	Mock-stag-24_bgDNA_0.5Gb	12759	15.3738
	Mock-stag-24_bgDNA_0.75Gb	20882	25.1615
	Mock-stag-24_bgDNA_1.0Gb	25302	30.4873
	Mock-stag-24_bgDNA_1.5Gb	34562	41.645
	Mock-stag-24_bgDNA_2Gb	38951	46.9334
	Mock-stag-24_bgDNA_5Gb	51308	61.8228
	Mock-stag-24_bgDNA_10Gb	62092	74.8168
Facility 2
	Mock-stag-24_0.1Gb	116	0.139773
	Mock-stag-24_0.25Gb	2832	3.41238
	Mock-stag-24_0.5Gb	14334	17.2715
	Mock-stag-24_0.75Gb	23411	28.2087
	Mock-stag-24_1Gb	29067	35.0239
	Mock-stag-24_1.5Gb	36988	44.5682
	Mock-stag-24_2Gb	40595	48.9144
	Mock-stag-24_5Gb	52640	63.4278
	Mock-stag-24_10Gb	60983	73.4806
	Mock-stag-24_bgDNA_0.1Gb	10	0.0120494
	Mock-stag-24_bgDNA_0.25Gb	2704	3.25815
	Mock-stag-24_bgDNA_0.5Gb	6282	7.5694
	Mock-stag-24_bgDNA_0.75Gb	21749	26.2061
	Mock-stag-24_bgDNA_1Gb	20515	24.7193
	Mock-stag-24_bgDNA_1.5Gb	30113	36.2842
	Mock-stag-24_bgDNA_2Gb	34901	42.0535
	Mock-stag-24_bgDNA_5Gb	47290	56.9814
	Mock-stag-24_bgDNA_10Gb	55579	66.9691
