# Supplementary material for: Benchmarking of shotgun sequencing depth reveals the potential and limitations of shallow metagenomics and strain-level analysis
Source: Nat Microbiol. 2026 Apr 21;11(5):1233–44. doi: 10.1038/s41564-026-02334-2 (PMC13171431; doi:10.1038/s41564-026-02334-2)
Supplement: Supplementary file 20 — Statistical source data. [file 41564_2026_2334_MOESM20_ESM.xlsx]

## Sheet: FigS1A Mock-even-70 rel. abund.
Source data Supplementary Figure S1A: relative abundances of reference genomes in Mock-even-70 communities from both facilities
Samples	Group	Adlercreutzia_muris_CLA-AV-8	Agathobaculum_butyriciproducens_CLA-AA-H270	Alistipes_muris_CLA-AA-M12	Anthropogastromicrobium_aceti_CLA-AA-H224	Bacillus_licheniformis_CLA-AP-5	Bacteroides_acidifaciens_CLA-AP-2	Bacteroides_finegoldii_CLA-JM-H15	Bacteroides_fragilis_CLA-AA-H207.genome	Bacteroides_ovatus_CLA-AA-H168	Bacteroides_uniformis_CLA-AV-11	Bifidobacterium_longum_CLA-JM-H30-B	Bifidobacterium_pseudocatenulatum_CLA-AA-H257	Blautia_acetigignens_CLA-AA-H161	Blautia_fusiformis_CLA-AA-11	Blautia_wexlerae_CLA-AA-H259	Blautia_wexlerae_CLA-JMH-31B	Brotaphodocola_catenula_CLA-AA-H274	Brotocaccenecus_cirricatena_CLA-AA-H272	Brotolimicola_acetigignens_CLA-AA-H273	Clostridium_fessum_CLA-AA-H278	Collinsella_aerofaciens_CLA-ER-H11	Collinsella_aerofaciens_CLA-ER-H5	Collinsella_aerofaciens_CLA-ER-H8	Collinsella_aerofaciens_CLA-JM-H32-B	Coprococcus_hominis_CLA-AA-H212	Enterocloster_clostridioforme_CLA-JM-H51	Enterococcus_avium_S68	Enterococcus_faecalis_CLA-SR-172	Enterococcus_gallinarum_CLA-AP-1	Escherichia_coli_CLA-AA-H239.genome	Escherichia_coli_CLA-AD-1	Escherichia_coli_CR_B11.genome	Escherichia_coli_Ec8850.genome	Faecalibacterium_duncaniae_CLA-AA-H254.genome	Faecalibaculum_rodentium_CLA-AV-15	Faecalimonas_umbilicata_CLA-JM-H57	Fusicatenibacter_faecihominis_CLA-AA-H277	Fusicatenibacter_saccharivorans_CLA-AA-H282.genome	Gallintestinimicrobium_propionicum_CLA-AA-H176	Hallella_faecis_CLA-AA-H145	Hominenteromicrobium_mulieris_CLA-AA-H250	Hominicoprocola_fusiformis_CLA-AA-H188	Hominifimenecus_microfluidus_CLA-JM-H9	Hominilimicola_fabiformis_CLA-AA-H232	Hominimerdicola_aceti_CLA-AA-H220	Hominisplanchenecus_faecis_CLA-AA-H246	Hominisplanchenecus_murintestinalis_CLA-AA-M05	Intestinimonas_aquisgranensis_CLA-AA-H199
Mock-even-70_0.1Gb	even_facility1	1.09228	0.666328	1.29699	0.809652	1.14965	0.854803	0.756468	1.52065	1.082	12.2208	2.58642	0.833272	4.05694	1.1098	0.798887	0.733009	2.90938	1.00857	0.935623	1.25633	0.95153	6.69992	1.69868	1.99449	0.592577	0.813669	2.2588	0.778641	0.880029	1.15929	5.31102	0.936587	0.941247	0.962456	0.920198	0.873923	1.37395	1.14241	1.06802	2.65615	1.10707	1.0579	0.751326	0.820418	0.992985	0.625195	0.842591	1.14884
Mock-even-70_0.25Gb	even_facility1	1.09232	0.691729	1.23183	0.844583	1.126	0.858249	0.775151	1.547	1.07775	12.1986	2.50201	0.828585	4.06378	1.07399	0.810968	0.703516	2.86251	0.969521	0.978071	1.28255	0.938886	5.84336	3.11945	1.40924	0.61012	0.814141	2.29184	0.766795	0.875153	1.15644	5.22929	0.957669	0.936424	0.955402	0.91654	0.860969	1.40023	1.11285	1.05068	2.60428	1.13546	1.04116	0.757469	0.837264	0.980597	0.623851	0.873858	1.14349
Mock-even-70_0.5Gb	even_facility1	1.06062	0.669418	1.23402	0.827666	1.10021	0.826199	0.74543	1.48151	1.06043	11.8258	4.60499	0.822257	3.93365	1.04397	0.778207	0.698904	2.82344	0.94245	0.954342	1.25047	0.930199	8.14017	1.43244	1.37432	0.598129	0.786189	2.23059	0.735395	0.833791	1.09363	5.12209	0.896803	0.893838	0.912996	0.908467	0.815252	1.36369	1.09607	1.02508	2.54197	1.09835	1.00791	0.731518	0.809811	0.961119	0.603505	0.838646	1.09245
Mock-even-70_0.75Gb	even_facility1	1.06391	0.676629	1.22279	0.839802	1.11335	0.847789	0.7539	1.51044	1.07136	12.0059	2.59764	0.815884	4.02302	1.07245	0.787952	0.713708	2.87214	0.947839	0.966132	1.26429	0.928087	8.19524	1.45623	2.00531	0.616771	0.798322	2.25011	0.758065	0.862796	1.11505	5.13326	0.929998	0.918855	0.931565	0.910868	0.847768	1.38974	1.10914	1.03305	2.55638	1.10949	0.999647	0.747953	0.828702	0.984682	0.609578	0.853908	1.0971
Mock-even-70_1.0Gb	even_facility1	1.11277	0.700978	1.26883	0.871135	1.16345	0.873735	0.781615	1.55725	1.11956	12.4559	2.6521	0.850446	4.19102	1.09147	0.815546	0.730161	2.96543	0.991049	0.982926	1.31647	0.97506	4.65537	1.71788	1.94684	0.628448	0.813527	2.34024	0.785152	0.892146	1.1527	5.3606	0.968213	0.966065	0.975981	0.95602	0.887075	1.43148	1.14727	1.07206	2.65879	1.16071	1.05736	0.771731	0.866257	1.01284	0.636862	0.891984	1.16687
Mock-even-70_1.5Gb	even_facility1	1.11194	0.711299	1.27157	0.863472	1.16923	0.896941	0.796018	1.58437	1.12747	12.5095	2.62786	0.849209	4.2045	1.10997	0.817724	0.738827	2.97973	0.985307	0.997436	1.31271	0.974958	4.29181	1.67208	1.93761	0.627942	0.831986	2.35459	0.789627	0.899526	1.16698	5.36985	0.971366	0.963998	0.98654	0.953607	0.888008	1.44391	1.15869	1.08092	2.66679	1.16552	1.0636	0.778796	0.865724	1.01675	0.643234	0.889638	1.17544
Mock-even-70_2Gb	even_facility1	1.0599	0.678667	1.2328	0.854816	1.13528	0.866286	0.767754	1.54025	1.09701	12.2028	2.53636	0.823768	4.10625	1.09122	0.802715	0.720302	2.90656	0.961951	0.967094	1.28254	0.937771	6.76339	1.58736	1.89849	0.616384	0.808677	2.33215	0.787762	0.881207	1.114	5.22859	0.931874	0.92801	0.940031	0.930619	0.863086	1.39738	1.1175	1.04963	2.58546	1.11598	1.01581	0.749836	0.849121	0.997851	0.623342	0.871389	1.10286
Mock-even-70_5Gb	even_facility1	1.04048	0.668115	1.21236	0.822091	1.10775	0.842879	0.749839	1.50224	1.06467	11.8951	2.49413	0.804226	3.98683	1.05816	0.77772	0.706298	2.83301	0.938722	0.942542	1.24252	0.920799	8.70335	1.4939	2.36097	0.602045	0.791472	2.24273	0.747264	0.854343	1.09712	5.08287	0.914092	0.91163	0.92581	0.913606	0.838383	1.35941	1.09871	1.03285	2.52421	1.09481	1.00433	0.738636	0.825654	0.969663	0.608935	0.849538	1.09706
Mock-even-70_10Gb	even_facility1	1.11713	0.702265	1.329	0.901899	1.20498	0.916563	0.821763	1.6316	1.15774	12.8868	2.64387	0.889075	4.39902	1.15324	0.860007	0.768036	3.06817	1.03679	1.00885	1.35705	0.99815	2.13112	1.58774	1.30951	0.653581	0.870327	2.4496	0.810393	0.91994	1.14698	5.79818	0.900685	0.901832	0.994626	0.994004	0.872283	1.46699	1.18185	1.11642	2.74467	1.1899	1.08567	0.805834	0.901867	1.04743	0.65664	0.909478	1.18244
Mock-even-70_0.1Gb	even_facility2	1.27433	0.801356	1.2649	0.851346	1.04104	0.913623	0.738742	1.59901	1.16357	14.3458	2.97634	0.976405	4.20438	1.06948	0.75793	0.744633	3.16149	1.10837	1.10971	1.36488	1.17418	1.14068	1.7202	1.27971	0.710633	0.991217	1.69411	0.742277	0.79092	1.36505	6.65019	1.07487	1.07066	1.2378	1.16526	0.908405	1.55272	1.20548	1.12991	3.18371	1.25093	1.08733	0.86195	0.755574	1.10231	0.651217	0.854039	1.51031
Mock-even-70_0.25Gb	even_facility2	1.29435	0.719554	1.33787	0.874132	1.09686	0.940165	0.755365	1.65413	1.18314	14.4885	3.04549	1.04397	4.09792	1.11303	0.739348	0.741766	3.16833	1.14823	1.02901	1.35781	1.1576	1.21668	1.85706	1.37821	0.68616	0.947115	1.85207	0.64098	0.814598	1.31203	6.9364	0.953311	0.971896	1.11121	1.19296	0.723331	1.52493	1.0825	1.11	3.30946	1.17755	1.13025	0.841947	0.776822	1.09943	0.64642	0.758539	1.48263
Mock-even-70_0.5Gb	even_facility2	1.25006	0.709929	1.32325	0.897036	1.12085	0.945603	0.73798	1.69343	1.15778	14.5781	3.06771	1.03304	4.13969	1.10496	0.711347	0.719031	3.07457	1.1251	1.0346	1.30639	1.17203	1.16994	1.84756	1.37263	0.734623	0.907331	1.88016	0.679118	0.841232	1.2946	6.96061	0.98089	0.98283	1.08295	1.1915	0.674642	1.47894	1.11025	1.1527	3.31062	1.16442	1.11988	0.820044	0.780355	1.0772	0.656215	0.778789	1.42262
Mock-even-70_0.75Gb	even_facility2	1.27624	0.77133	1.28504	0.898398	0.972457	0.916771	0.72043	1.67735	1.16855	14.4558	3.06192	1.01099	4.24897	1.08314	0.770722	0.803655	3.11047	1.14446	1.09697	1.33679	1.16888	1.1533	1.82555	1.34441	0.714347	0.975093	1.82754	0.605935	0.818743	1.22144	6.79061	0.914946	0.910038	1.21114	1.17959	0.82799	1.53698	1.17403	1.10524	3.24804	1.21743	1.10703	0.843321	0.786661	1.10906	0.638828	0.818215	1.47181
Mock-even-70_1Gb	even_facility2	1.26376	0.800897	1.26754	0.89991	0.994976	0.931522	0.724771	1.67994	1.15622	14.3084	3.00798	0.965853	4.26401	1.11167	0.774493	0.823884	3.15118	1.14003	1.14882	1.38867	1.15652	1.12537	1.78559	1.31245	0.72225	0.979851	1.82453	0.610765	0.807199	1.22093	6.80578	0.90807	0.908269	1.2139	1.1523	0.858116	1.53986	1.19848	1.08762	3.19679	1.26992	1.08974	0.836721	0.797646	1.1255	0.653322	0.833172	1.47684
Mock-even-70_1.5Gb	even_facility2	1.22971	0.741838	1.26259	0.893633	1.03997	0.915911	0.738672	1.69935	1.17063	14.646	3.03825	1.00677	4.1989	1.1261	0.751336	0.762694	3.10194	1.13245	1.07046	1.33931	1.16616	1.14441	1.79768	1.34147	0.724584	0.990065	1.81227	0.615739	0.796214	1.27629	6.87211	0.951727	0.940966	1.17384	1.18293	0.763359	1.53952	1.12832	1.14191	3.29533	1.19454	1.11844	0.840037	0.769921	1.10506	0.6477	0.81037	1.46587
Mock-even-70_2Gb	even_facility2	1.1999	0.716827	1.28098	0.8961	1.09314	0.946344	0.744718	1.69648	1.17686	14.6789	2.99979	1.01197	4.21594	1.11905	0.737465	0.741284	3.12309	1.10777	1.04373	1.34424	1.14387	1.13352	1.79272	1.31729	0.725832	0.96304	1.88452	0.649922	0.827705	1.27653	6.89639	0.9516	0.96304	1.10855	1.19242	0.72578	1.52128	1.11854	1.14953	3.28614	1.17597	1.11059	0.835028	0.784416	1.09899	0.660731	0.795733	1.41049
Mock-even-70_5Gb	even_facility2	1.01008	0.673433	1.11912	0.976342	1.05033	0.995878	0.786123	1.76155	1.27911	14.8865	2.58886	0.885107	4.35153	1.16234	0.815074	0.817207	3.05691	1.00757	1.08038	1.34187	0.978501	0.967439	1.53555	1.13679	0.741741	0.949673	2.08011	0.727671	0.889827	1.19233	6.5856	0.900441	0.900396	1.03284	1.07416	0.800666	1.49946	1.11755	1.10053	3.09306	1.10975	0.992519	0.825273	0.901965	1.16518	0.678659	0.827309	1.27656
Mock-even-70_10Gb	even_facility2	1.13051	0.808584	1.16015	0.934832	0.989082	0.948893	0.750984	1.70777	1.20803	14.6411	2.67179	0.89467	4.35017	1.12565	0.810483	0.852758	3.16856	1.07288	1.19444	1.38015	1.03459	1.02644	1.57452	1.18203	0.743414	0.982053	1.87334	0.632635	0.821142	1.23463	6.33443	1.01068	1.00228	1.16742	1.09026	1.00611	1.57869	1.21525	1.08851	3.11143	1.20876	1.00653	0.841012	0.830788	1.17414	0.657178	0.898794	1.38157
[truncated: 22 more columns]

## Sheet: FigS1B Mock-stag-24 rel. abund.
Source data Supplementary Figure S1B: relative abundances of reference genomes in Mock-stag-24 communities from both facilities
Samples	Seq_depth	Group	Bacillus_licheniformis_CLA-AP-5	Bacteroides_fragilis_CLA-AA-H207	Bacteroides_ovatus_CLA-AA-H168	Bifidobacterium_pseudocatenulatum_CLA-AA-H257	Blautia_fusiformis_CLA-AA-11	Collinsella_sp_nov_CLA-ER-H11	Enterocloster_clostridioformis_CLA-JM-H51	Enterococcus_faecalis_CLA-SR-172	Escherichia_coli_CLA-AA-H239	Faecalibacterium_duncaniae_CLA-AA-H254	Fusicatenibacter_faecihominis_CLA-AA-H277	Hominenteromicrobium_mulieris_CLA-AA-H250	Hominicoprocola_fusiformis_CLA-AA-H188	Hominifimenecus_microfluidus_CLA-JM-H9	Hominilimicola_fabiformis_CLA-AA-H232	Kosakonia_cowanii_CLA-AP-13	Lactococcus_lactis_CLA-AV-14	Parabacteroides_goldsteinii_CLA-AP-3	Phocaeicola_sartorii_CLA-AV-12	Phocaeicola_vulgatus_CLA-KB-H118	Roseburia_amylophila_CLA-AA-H204	Ruminococcus_gnavus_CLA-JM-H50	Thomasclavelia_ramosa_CLA-JM-H52	Veillonella_intestinalis_CLA-AV-13
Mock-stag-24_0.1Gb	0.1Gb	stag_facility1	2.62732	8.34362	2.23619	0.351579	0.990329	0.206783	15.8564	8.52974	5.72551	9.38738	2.80004	0.092011	0.544156	0.0736088	0.0489111	7.11552	0.266509	0.369335	9.34461	0.201294	5.32518	1.01051	17.5938	0.959659
Mock-stag-24_0.25Gb	0.25Gb	stag_facility1	2.60489	8.3217	2.21338	0.351956	1.0236	0.199045	15.7098	8.61646	5.61673	9.30775	2.77537	0.0925276	0.617827	0.0736577	0.0571954	7.17083	0.242901	0.3692	9.34672	0.226244	5.36537	1.00011	17.7337	0.963016
Mock-stag-24_0.5Gb	0.5Gb	stag_facility1	2.60497	8.3247	2.24065	0.35693	1.0323	0.198757	15.7442	8.56175	5.65182	9.32271	2.79211	0.100621	0.588754	0.0738443	0.055101	7.15919	0.255245	0.372383	9.38439	0.230243	5.43086	0.996237	17.5654	0.956847
Mock-stag-24_0.75Gb	0.75Gb	stag_facility1	2.61315	8.33205	2.23033	0.364399	1.03588	0.19801	15.6779	8.60281	5.62209	9.31122	2.78488	0.0988435	0.623778	0.0768879	0.0548892	7.08821	0.25178	0.373698	9.39851	0.224938	5.3817	0.990997	17.6969	0.966157
Mock-stag-24_1.0Gb	1.0Gb	stag_facility1	2.61413	8.28147	2.24552	0.35647	1.03487	0.202243	15.7123	8.61233	5.65699	9.31092	2.78455	0.100447	0.619718	0.0768213	0.0531952	7.14581	0.251524	0.383084	9.3945	0.226908	5.40385	0.986174	17.5761	0.970098
Mock-stag-24_1.5Gb	1.5Gb	stag_facility1	2.58969	8.2934	2.22748	0.357006	1.02957	0.203511	15.7486	8.5983	5.65966	9.34184	2.77548	0.100183	0.570578	0.075374	0.0552298	7.20003	0.254001	0.371936	9.36611	0.229914	5.39103	0.999867	17.5922	0.969069
Mock-stag-24_2Gb	2Gb	stag_facility1	2.6017	8.30324	2.23982	0.349827	1.04568	0.194856	15.6707	8.67638	5.58109	9.15915	2.77485	0.0949484	0.579941	0.0760024	0.0543257	6.98521	0.25816	0.374542	9.41818	0.229482	5.44743	1.00148	17.9072	0.975836
Mock-stag-24_5Gb	5Gb	stag_facility1	2.6177	8.29693	2.23698	0.34862	1.04175	0.1963	15.6655	8.67115	5.60091	9.13569	2.76387	0.0965203	0.562199	0.0732779	0.054284	7.04128	0.258451	0.371139	9.39267	0.224273	5.37433	0.995921	18.0144	0.965771
Mock-stag-24_10Gb	10Gb	stag_facility1	2.5612	8.26361	2.22156	0.36036	1.01583	0.200725	15.6797	8.50144	5.68344	9.16128	2.70699	0.0982981	0.508981	0.0513974	0.0478705	7.3064	0.250666	0.352983	9.40215	0.153452	5.22842	0.982698	18.2859	0.974643
Mock-stag-24_0.1Gb	0.1Gb	stag_facility2	2.36849	9.15223	2.42928	0.466013	1.09097	0.273529	18.8533	7.01186	6.9626	11.207	2.91241	0.100259	0.572211	0.0387762	0.0510029	8.83154	0.174318	0.300428	10.4626	0.1841	4.71148	1.05255	9.68951	1.10355
Mock-stag-24_0.25Gb	0.25Gb	stag_facility2	2.46775	9.16577	2.3986	0.44144	1.04935	0.266481	18.9113	7.10172	6.96234	11.2736	2.9964	0.114842	0.57987	0.048929	0.0491986	9.09433	0.169162	0.296405	10.499	0.155009	4.63586	1.05083	9.21052	1.06134
Mock-stag-24_0.5Gb	0.5Gb	stag_facility2	2.436	9.12568	2.41531	0.438172	1.09019	0.251946	18.783	7.29503	6.82066	11.0824	3.01739	0.106041	0.556977	0.0480457	0.0452311	8.72986	0.18027	0.293184	10.5	0.16024	4.78592	1.06624	9.7254	1.04686
Mock-stag-24_0.75Gb	0.75Gb	stag_facility2	2.4167	9.09001	2.37082	0.440877	1.08132	0.247373	18.8638	7.05795	6.85451	11.3349	3.00714	0.115206	0.560565	0.049167	0.0460034	8.75076	0.171711	0.292014	10.414	0.159013	4.86824	1.05057	9.7174	1.03989
Mock-stag-24_1Gb	1Gb	stag_facility2	2.38056	9.07718	2.40028	0.429207	1.07774	0.256516	18.7603	7.10346	6.80999	11.184	2.97981	0.109138	0.550595	0.0516416	0.049645	8.75051	0.1688	0.294215	10.4036	0.162336	4.84067	1.05425	10.0553	1.05029
Mock-stag-24_1.5Gb	1.5Gb	stag_facility2	2.45098	9.21388	2.43747	0.430313	1.09651	0.244217	18.6696	7.44617	6.82297	10.8056	2.95874	0.108017	0.547248	0.0454146	0.0443755	8.65087	0.178281	0.293247	10.5482	0.162003	4.78321	1.07404	9.93889	1.04982
Mock-stag-24_2Gb	2Gb	stag_facility2	2.38709	9.16359	2.40505	0.45036	1.08406	0.263186	19.1556	6.99678	6.96905	11.305	2.97242	0.11085	0.558766	0.050871	0.0452331	9.01006	0.171514	0.293999	10.4908	0.159522	4.71894	1.06244	9.12784	1.04703
Mock-stag-24_5Gb	5Gb	stag_facility2	2.43679	9.12413	2.40915	0.445636	1.07724	0.257375	18.9512	7.18297	6.93471	11.3041	3.01881	0.110555	0.560965	0.0509332	0.0454881	8.90688	0.170993	0.291211	10.4663	0.159548	4.77528	1.06402	9.2238	1.03186
Mock-stag-24_10Gb	10Gb	stag_facility2	2.15531	9.01146	2.35345	0.427094	1.05098	0.2524	19.6336	6.17308	6.58267	12.0174	3.04732	0.103163	0.540005	0.0638464	0.0457112	8.4715	0.144849	0.313067	10.3257	0.198114	5.27078	1.03362	9.71938	1.06557

## Sheet: FigS1C_rel. abund. Mock-stag-70
Source data Supplementary Figure S1C: Mock-stag-70 relative abundance based on reference genomes
Genomes	Mock-stag-70_0.1Gb	Mock-stag-70_0.25Gb	Mock-stag-70_0.5Gb	Mock-stag-70_0.75Gb	Mock-stag-70_1Gb	Mock-stag-70_1.5Gb	Mock-stag-70_2Gb	Mock-stag-70_5Gb	Mock-stag-70_10Gb	Mock-stag-70_20Gb	Mock-stag-70_50Gb
Adlercreutzia_muris_CLA-AV-8	0.00320725	0.00503988	0.00347867	0.00321911	0.0031383	0.00280184	0.00282726	0.00332242	0.00337514	0.00307127	0.00295716
Agathobaculum_butyriciproducens_CLA-AA-H270	0.170946	0.164976	0.173772	0.170911	0.171197	0.175507	0.172958	0.175982	0.174562	0.175817	0.159013
Alistipes_muris_CLA-AA-M12	1.8307	1.80491	1.80482	1.79908	1.8393	1.78326	1.84	1.80863	1.76057	1.80615	1.72167
Anthropogastromicrobium_aceti_CLA-AA-H224	0.0400906	0.044083	0.0455126	0.044961	0.0462419	0.0481573	0.0452042	0.0459069	0.0458945	0.0463991	0.0449454
Bacillus_licheniformis_CLA-AP-5	6.49307	6.44855	6.46272	6.51889	6.51245	6.48111	6.49818	6.50517	6.50813	6.5187	6.52102
Bacteroides_acidifaciens_CLA-AP-2	0.020366	0.0195853	0.0210653	0.0214892	0.0209594	0.0209655	0.0210367	0.019899	0.0207613	0.0201078	0.0196468
Bacteroides_finegoldii_CLA-JM-H15	0.22114	0.215375	0.216451	0.208667	0.21784	0.212607	0.20877	0.21298	0.213193	0.212295	0.208524
Bacteroides_fragilis_CLA-AA-H207	5.37967	5.42699	5.40421	5.40254	5.38651	5.47771	5.38653	5.43024	5.48203	5.46384	5.39435
Bacteroides_ovatus_CLA-AA-H168	0.280153	0.2652	0.267052	0.273966	0.274153	0.273722	0.269692	0.274466	0.278542	0.275327	0.267079
Bacteroides_uniformis_CLA-AV-11	1.86918	1.8675	1.8771	1.88832	1.86295	1.85654	1.84532	1.86591	1.88304	1.8554	1.799
Bifidobacterium_longum_CLA-JM-H30-B	0.0123479	0.113557	0.00969518	0.0433621	0.0110801	0.00981181	0.00943219	0.012857	0.149075	0.0141262	0.0122606
Bifidobacterium_pseudocatenulatum_CLA-AA-H257	0.00320725	0.00376396	0.00273784	0.00379471	0.00385883	0.00382167	0.00408116	0.00386163	0.00373745	0.00382319	0.00377958
Blautia_acetigignens_CLA-AA-H161	12.8954	12.566	12.7396	12.8904	12.6349	12.8186	12.7715	12.764	12.8076	12.8364	12.9278
Blautia_fusiformis_CLA-AA-11	2.7956	2.75439	2.75878	2.74447	2.75597	2.77249	2.77125	2.75559	2.77323	2.77779	2.75362
Blautia_wexlerae_CLA-AA-H259	0.140317	0.157895	0.152804	0.148037	0.146027	0.146147	0.144694	0.147681	0.149319	0.149306	0.148056
Blautia_wexlerae_CLA-JMH-31B	0.0941327	0.0953749	0.0977571	0.0940364	0.0908666	0.0930083	0.0905922	0.0930826	0.0931899	0.0924682	0.0925608
Brotaphodocola_catenula_CLA-AA-H274	6.36366	6.32836	6.32834	6.35819	6.29208	6.33148	6.40798	6.31185	6.35044	6.36387	6.32227
Brotocaccenecus_cirricatena_CLA-AA-H272	0.114499	0.123573	0.125039	0.123371	0.123803	0.123292	0.126021	0.124906	0.122073	0.123881	0.118017
Brotolimicola_acetigignens_CLA-AA-H273	0.0578908	0.0582457	0.0627771	0.0616961	0.0590993	0.0603201	0.0612813	0.0608949	0.0609683	0.0609818	0.0592097
Clostridium_fessum_CLA-AA-H278	0.130856	0.138054	0.13773	0.1384	0.137124	0.13816	0.139071	0.136842	0.137864	0.138425	0.138041
Collinsella_sp_nov_CLA-ER-H11	0.220659	0.209506	0.214421	0.213144	0.212444	0.211308	0.215734	0.213448	0.210579	0.212877	0.198816
Collinsella_sp_nov_CLA-ER-H5	0.227233	0.171739	0.292112	0.195193	0.356165	0.340182	0.267887	0.212131	0.2207	0.254162	0.156031
Collinsella_sp_nov_CLA-ER-H8	0.11081	0.115343	0.106905	0.111347	0.113331	0.107576	0.148703	0.204085	0.116877	0.180198	0.112702
Collinsella_sp_nov_CLA-JM-H32-B	1.2311	1.15132	1.23953	1.15468	1.16545	1.21459	1.19683	1.16309	1.12553	1.16462	1.09265
Coprococcus_hominis_CLA-AA-H212	0.197406	0.206954	0.201183	0.207196	0.198417	0.201507	0.20076	0.201189	0.203995	0.202073	0.198425
Enterocloster_clostridioformis_CLA-JM-H51	1.04652	1.02316	1.05484	1.05045	1.0431	1.06115	1.05937	1.05988	1.06476	1.06381	1.03198
Enterococcus_avium_S68	0.0364022	0.0314514	0.0320811	0.0319992	0.0343452	0.0324842	0.0335518	0.0338893	0.032964	0.0333782	0.0314694
Enterococcus_faecalis_CLA-SR-172	23.2408	23.5882	23.2511	23.2299	23.2708	23.5051	23.0368	23.3262	23.4121	23.3889	24.4201
Enterococcus_gallinarum_CLA-AP-1	0.178644	0.1674	0.179828	0.178479	0.178195	0.177074	0.176544	0.176724	0.177697	0.177914	0.177346
Escherichia_coli_CLA-AA-H239	1.58246	1.56976	1.59284	1.61086	1.60092	1.55222	1.61193	1.57144	1.54969	1.54857	1.60209
Escherichia_coli_CLA-AD-1	0.103113	0.106858	0.104038	0.105378	0.105485	0.103357	0.101222	0.106298	0.107299	0.106516	0.0950274
Escherichia_coli_CR_B11	0.40267	0.387815	0.388129	0.387658	0.387003	0.389531	0.389196	0.39282	0.389561	0.390649	0.381195
Escherichia_coli_Ec8850	0.361136	0.397895	0.392349	0.390195	0.390206	0.386343	0.390178	0.394167	0.391315	0.393444	0.382664
Faecalibacterium_duncaniae_CLA-AA-H254	0.141119	0.130909	0.136924	0.138891	0.136308	0.13568	0.137418	0.136894	0.137962	0.137848	0.135309
Faecalibaculum_rodentium_CLA-AV-15	0.00416942	0.00242424	0.00322099	0.00373076	0.00334645	0.00391828	0.00318666	0.0035	0.00318674	0.00310267	0.00300149
Faecalimonas_umbilicata_CLA-JM-H57	0.081464	0.0757257	0.0776259	0.0772587	0.0786976	0.0780866	0.0759128	0.0774069	0.0782305	0.0783105	0.0783846
Fusicatenibacter_faecihominis_CLA-AA-H277	0.626375	0.654737	0.630122	0.650495	0.638388	0.636308	0.6421	0.640303	0.638579	0.639936	0.640852
Fusicatenibacter_saccharivorans_CLA-AA-H282	1.27889	1.27254	1.28054	1.29489	1.27681	1.27089	1.28689	1.28272	1.27142	1.27282	1.27765
Gallintestinimicrobium_propionicum_CLA-AA-H176	1.47389	1.49104	1.4755	1.4687	1.48392	1.48144	1.48769	1.49428	1.496	1.49971	1.46217
Hallella_faecis_CLA-AA-H145	0.00144326	0.00267943	0.00289889	0.00257955	0.00203349	0.00182495	0.00234008	0.0022214	0.00215938	0.00216317	0.00209452
Hominenteromicrobium_mulieris_CLA-AA-H250	0.0598151	0.0631579	0.0620685	0.0648086	0.0634705	0.0653119	0.0647715	0.0654539	0.0648539	0.0658661	0.0609568
Hominicoprocola_fusiformis_CLA-AA-H188	0.051797	0.0591388	0.0604902	0.0595216	0.0577063	0.059837	0.0583342	0.0612371	0.0603934	0.0594997	0.0567035
Hominifimenecus_microfluidus_CLA-JM-H9	0.069918	0.0759809	0.0755	0.0804991	0.0779771	0.0742005	0.0779973	0.0782916	0.0777683	0.0780988	0.0766505
Hominilimicola_fabiformis_CLA-AA-H232	0.023894	0.0289633	0.0297942	0.0317008	0.0288211	0.0294891	0.0290473	0.0291527	0.0295357	0.0294971	0.0294291
Hominimerdicola_aceti_CLA-AA-H220	0.046024	0.0556938	0.0476707	0.051719	0.0517019	0.0538469	0.0486465	0.0525937	0.0538026	0.0529788	0.0489236
Hominisplanchenecus_faecis_CLA-AA-H246	2.12753	2.11005	2.10865	2.1364	2.13771	2.13041	2.11595	2.13464	2.14038	2.13852	2.09469
Hominisplanchenecus_murintestinalis_CLA-AA-M05	0.210075	0.195853	0.20041	0.194298	0.198882	0.191094	0.198651	0.194299	0.19585	0.195673	0.192367
Intestinimonas_aquisgranensis_CLA-AA-H199	0.426724	0.425136	0.426975	0.418101	0.416177	0.416433	0.434017	0.423533	0.414952	0.421213	0.399612
Kosakonia_cowanii_CLA-AP-13	14.9899	14.9577	14.9587	14.9479	15.0698	14.5906	15.2149	14.7993	14.5406	14.5898	14.3698
Lachnospira_sp_nov_CLA-JM-H10	0.0309499	0.0332377	0.0348833	0.0346641	0.0348415	0.0327848	0.0335677	0.0338893	0.0342925	0.0341454	0.0333233
Lactococcus_lactis_CLA-AV-14	0.435384	0.449697	0.431516	0.432278	0.4425	0.45261	0.41675	0.449369	0.456848	0.453741	0.455629
Mediterraneibacter_gnavus_CLA-JM-H50	0.0444204	0.0451037	0.0471875	0.0468796	0.0487717	0.0481895	0.04653	0.0491066	0.0476304	0.0477983	0.0472018
Mucispirillum_schaedleri_CLA-AA-M07-B	0.751618	0.755599	0.743308	0.696863	0.723394	0.765687	0.702567	0.75335	0.751631	0.756569	0.780239
Odoribacter_lunatus_CLA-AA-M09	0.0197246	0.0241786	0.0200346	0.0211694	0.0215038	0.0206435	0.0192717	0.0209032	0.020998	0.0206858	0.0199176
Oliverpabstia_intestinalis_CLA-AA-H241	0.377974	0.373653	0.376598	0.36926	0.367165	0.374073	0.3676	0.374846	0.375744	0.377762	0.378038
Parabacteroides_distasonis_CLA-AA-H234	1.39467	1.403	1.40703	1.3953	1.41103	1.392	1.39829	1.39638	1.40446	1.3969	1.3712
Parabacteroides_goldsteinii_CLA-AP-3	0.294425	0.306156	0.314755	0.306029	0.311796	0.307913	0.31294	0.311074	0.313756	0.312633	0.305827
Phocaeicola_sartorii_CLA-AV-12	0.354561	0.352919	0.348028	0.338092	0.341402	0.341803	0.344966	0.347717	0.34835	0.344285	0.34427
Phocaeicola_vulgatus_4852a	0.388237	0.389857	0.38246	0.385313	0.3883	0.397067	0.37335	0.391713	0.397945	0.394023	0.368686
Phocaeicola_vulgatus_4889b	0.453986	0.494801	0.493617	0.485873	0.482113	0.494241	0.471857	0.496216	0.503047	0.497355	0.465205
Phocaeicola_vulgatus_CLA-KB-H118	0.986388	0.984626	0.999312	0.998543	1.00185	1.00116	0.974431	1.01069	1.01767	1.01208	0.978768
Phocaeicola_vulgatus_HDF	0.794916	0.797385	0.798033	0.808082	0.792132	0.80049	0.777146	0.808468	0.813702	0.803279	0.785485
Pumilibacter_intestinalis_CLA-AA-M10	0.195963	0.19445	0.195901	0.201781	0.201812	0.202441	0.198963	0.207256	0.203351	0.206481	0.190162
Roseburia_amylophila_CLA-AA-H204	0.02213	0.0165869	0.0151709	0.0165859	0.0154833	0.0167359	0.0165642	0.0170641	0.0168902	0.017175	0.016803
Ruminococcus_turbiniformis_CLA-AA-H200	1.74057	1.77825	1.78404	1.77156	1.7835	1.75474	1.74579	1.78802	1.79976	1.77064	1.69759
Streptococcus_caecimuris_CLA-AV-18	0.213282	0.21008	0.219511	0.216192	0.214205	0.223063	0.219528	0.220503	0.220907	0.217344	0.220716
Streptococcus_thoraltensis_CLA-AV-9	0.0118668	0.0186922	0.0179087	0.0186964	0.0189259	0.0185716	0.0177463	0.0189627	0.0191156	0.018488	0.0186898
Thomasclavelia_ramosa_CLA-JM-H52	0.014593	0.0194577	0.0184241	0.0180782	0.0173407	0.018432	0.0171393	0.0181329	0.0178612	0.0181772	0.0189799
Veillonella_intestinalis_CLA-AV-13	0.220659	0.219394	0.229657	0.22133	0.226742	0.225232	0.220423	0.223345	0.225674	0.223094	0.226107
Yersinia_enterocolitica_CLA-JM-1	1.78531	1.8023	1.80472	1.79168	1.78798	1.78087	1.80154	1.77769	1.78402	1.75708	1.75429

## Sheet: FigS1D_rel. abund. Mock-even-70
Source data Supplementary Figure S1D: Mock-even-70 relative abundance based on MetaPhlAn
clade_name	Mock-even-70_0.1Gb	Mock-even-70_0.25Gb	Mock-even-70_0.5Gb	Mock-even-70_0.75Gb	Mock-even-70_1.0Gb	Mock-even-70_1.5Gb	Mock-even-70_2Gb	Mock-even-70_5Gb	Mock-even-70_10Gb
Bacteroides_uniformis	24.7549	15.9364	12.5059	11.8606	11.46	11.1152	10.9803	10.9241	10.9487
Odoribacter_sp_DSM_112344	17.0606	7.60405	5.46766	5.32167	4.99411	4.62935	4.64908	4.51019	4.28309
Bifidobacterium_longum	14.3607	7.15908	5.26991	5.44282	5.2738	5.00002	4.81268	4.79319	4.79923
Blautia_glucerasea	9.0266	5.78926	4.24943	4.15413	4.34452	4.14215	4.27557	4.20017	4.12479
Clostridiaceae_bacterium_CLA_AA_H274	7.51387	5.00316	4.50148	4.49668	4.10227	4.07966	4.09481	3.86927	3.86021
Alistipes_sp_DSM_112343	7.09614	3.0036	3.72652	3.48008	3.19932	3.14036	3.18143	3.16638	3.00306
Hallella_faecis	5.56878	4.69795	3.62333	3.76953	3.44592	3.57425	3.44139	3.3883	3.45213
Streptococcus_thoraltensis	4.88007	2.62162	2.32867	2.20537	2.12971	2.07555	2.12213	2.03321	1.93092
Collinsella_aerofaciens	3.73707	7.4582	4.08728	0.81342	1.72866	1.13051	1.05621	1.51186	1.37897
Escherichia_coli	3.46783	3.72954	2.93001	3.17099	3.13785	3.02191	3.09008	2.97128	3.09865
Phocaeicola_vulgatus	1.91125	1.42244	1.98489	2.05757	1.91411	2.1132	2.04135	1.93753	1.86941
Mucispirillum_schaedleri	0.3753	3.46768	3.08391	3.48088	3.34086	3.02036	3.19144	3.16626	2.96144
Veillonella_sp_DSM_105313	0.24684	1.20767	1.56563	1.69598	1.69292	1.80443	1.67586	1.60644	1.6137
Adlercreutzia_muris	0	2.79899	1.68511	1.78618	1.79439	1.62028	1.76358	1.61968	1.73213
Enterococcus_avium	0	2.31536	1.89443	2.12979	2.16655	2.2141	2.11728	2.21229	2.18256
Clostridium_fessum	0	2.13551	1.64011	1.83229	1.69261	1.70975	1.64219	1.66913	1.73901
Bacillus_licheniformis	0	1.92231	0.74064	1.29972	1.34139	1.28797	1.61514	1.25067	1.21919
Lactococcus_lactis	0	1.72331	1.3726	1.55063	1.67192	1.52191	1.61808	1.68605	1.58133
Bacteroides_fragilis	0	1.55277	1.30031	1.17862	1.30133	1.31892	1.23533	1.33854	1.33595
Lachnospira_sp_NSJ_43	0	1.48858	1.50459	1.60703	1.51602	1.56134	1.64334	1.60713	1.54871
Bifidobacterium_pseudocatenulatum	0	1.47694	1.23395	1.20201	1.45657	1.47663	1.35854	1.42085	1.38065
Pumilibacter_sp_CLA_AA_M10	0	1.47176	1.81411	1.52366	1.62649	1.8502	1.79352	1.76012	1.7612
Fusicatenibacter_sp_CLA_AA_H277	0	1.36921	1.25833	1.69107	1.54978	1.65511	1.61025	1.65078	1.67278
Blautia_wexlerae	0	1.17811	1.63706	1.47658	1.47214	1.55834	1.62174	1.45928	1.44098
Oscillospiraceae_bacterium_CLA_AA_H250	0	0.98127	1.61553	1.71621	1.69563	1.85897	1.82783	1.73487	1.77659
Faecalibaculum_rodentium	0	0.93412	1.31238	1.53427	1.68413	1.67131	1.47884	1.59257	1.62488
Oscillibacter_sp_ER4	0	0.91955	1.06703	1.28346	1.06992	1.33297	1.30983	1.28842	1.33035
Bacteroides_acidifaciens	0	0.84006	0.54496	0.68196	0.58464	0.70786	0.75641	0.7927	0.73499
Enterococcus_faecalis	0	0.7284	0.98789	0.9592	1.01793	1.20544	1.23008	1.17153	1.22631
Streptococcus_parasanguinis	0	0.72426	1.47477	1.64121	1.6054	1.7262	1.83138	1.63286	1.75454
Erysipelatoclostridium_ramosum	0	0.69104	1.2277	1.17223	1.05853	1.02894	1.24794	1.25067	1.1834
Fusicatenibacter_saccharivorans	0	0.60422	1.03484	1.06392	0.96904	1.15507	1.10853	1.09916	1.13898
Blautia_massiliensis	0	0.58858	0.85371	1.02039	0.95095	1.08928	0.98833	1.01403	1.02472
Lachnospiraceae_bacterium_CLA_AA_H215	0	0.57435	0.73518	0.89626	0.87143	0.8358	0.88351	0.84057	0.89511
Ruminococcus_bicirculans	0	0.52978	1.26688	1.01472	1.2604	1.39286	1.25946	1.27419	1.35354
Clostridiaceae_bacterium	0	0.47002	0.92338	1.08868	1.01801	1.12238	1.22785	1.22242	1.19937
Ruminococcus_gnavus	0	0.42564	0.8261	1.07527	1.10372	1.11811	0.97646	1.13772	1.09392
Lachnospiraceae_bacterium	0	0.41014	1.15437	1.10011	1.06848	1.00851	1.11284	1.11475	1.05443
Faecalimonas_umbilicata	0	0.38774	0.91757	0.972	1.1766	1.10049	1.01927	1.0778	1.12512
Clostridiaceae_bacterium_Marseille_Q4149	0	0.31858	1.0047	1.14697	1.17553	1.35967	1.23284	1.16796	1.24083
Clostridiales_bacterium_KLE1615	0	0.31023	0.56087	0.9372	0.7452	0.85271	0.9599	0.94877	0.94341
Intestinimonas_timonensis	0	0.29681	0.74996	0.66679	0.76072	0.86575	0.854	1.0743	1.13688
Roseburia_sp_AF02_12	0	0.22163	0.94009	0.96895	1.06785	1.13951	1.24233	1.13452	1.2415
Faecalibacterium_prausnitzii	0	0.18879	0.86782	0.66684	1.11663	0.99312	1.05104	1.08517	1.11486
Lachnospiraceae_bacterium_CLA_AA_H244	0	0.18177	1.00383	1.09192	1.03662	0.9679	1.01763	1.06481	1.05497
Wujia_chipingensis	0	0.13949	0.71849	0.8171	0.83869	0.85535	0.82838	0.84649	0.85643
Enterococcus_gallinarum	0	0	0.98828	0.9301	1.00723	1.09703	1.0426	1.0638	1.07847
Brotolimicola_acetigignens	0	0	0.98611	0.82035	0.9487	0.93394	0.89904	0.88907	0.9314
Oliverpabstia_intestinalis	0	0	0.82943	0.90653	0.91991	0.96118	0.85744	0.8789	0.8785
Agathobaculum_butyriciproducens	0	0	0.77226	0.89236	0.94012	0.94687	0.92973	1.02553	0.99499
Faecalicatena_fissicatena	0	0	0.70405	0.63302	0.44141	0.62535	0.62452	0.70043	0.70554
Bacteroides_finegoldii	0	0	0.57898	0.61185	0.76947	0.63747	0.725	0.74978	0.73591
Yersinia_enterocolitica	0	0	0.47135	0.58621	0.57854	0.54001	0.46988	0.60009	0.63297
Bacteroides_ovatus	0	0	0.40157	0.35802	0.45043	0.35994	0.43058	0.51826	0.58378
Enterocloster_clostridioformis	0	0	0.33912	0.31704	0.40406	0.44867	0.42258	0.51881	0.54665
Parabacteroides_distasonis	0	0	0.22913	0.40898	0.38166	0.38158	0.41827	0.46943	0.54852
Parabacteroides_goldsteinii	0	0	0.21105	0.31846	0.32629	0.36801	0.33196	0.41519	0.41988
Phocaeicola_sartorii	0	0	0.17338	0.22909	0.28551	0.34422	0.39919	0.38236	0.4005
Kosakonia_cowanii	0	0	0.12143	0.24501	0.31733	0.346	0.37324	0.46932	0.51895

## Sheet: FigS1E_rel. abund. Mock-stag-24
Source data Supplementary Figure S1E: Mock-stag-24 relative abundance based on MetaPhlAn
clade_name	Mock-stag-24_0.1Gb	Mock-stag-24_0.25Gb	Mock-stag-24_0.5Gb	Mock-stag-24_0.75Gb	Mock-stag-24_1.0Gb	Mock-stag-24_1.5Gb	Mock-stag-24_2Gb	Mock-stag-24_5Gb	Mock-stag-24_10Gb
01_Erysipelatoclostridium_ramosum	29.3371	27.4133	25.494	25.1301	24.4608	24.6716	25.1742	24.6183	22.6314
02_Phocaeicola_sartorii	9.06227	8.11491	8.06709	7.45777	8.14064	7.47446	7.69005	7.86419	7.59476
03_Enterocloster_clostridioformis	9.71452	10.3853	10.1373	11.1055	10.8385	10.4895	10.1726	10.4249	10.5013
04_Enterococcus_faecalis	14.6734	15.1	13.5631	14.1298	13.3513	13.631	13.4385	13.3446	13.3256
05_Faecalibacterium_prausnitzii	13.0262	10.4904	11.6556	10.7583	10.8798	10.3795	10.3107	9.94538	11.0472
06_Kosakonia_cowanii	4.22701	4.17759	4.4783	4.55781	4.50188	4.70367	4.60263	4.45932	5.18554
07_Roseburia_sp_AF02_12	6.50787	6.57922	6.77635	6.39393	6.42098	6.39313	6.31934	6.3326	6.39273
08_Escherichia_coli	3.05968	2.9885	2.96706	2.93271	3.38246	3.30962	3.17992	3.52374	3.7406
09_Bacteroides_fragilis	6.849	6.32234	6.85552	6.72799	7.11654	6.63009	6.74719	6.76932	6.67435
10_Fusicatenibacter_sp_CLA_AA_H277	2.0359	2.41819	2.9578	3.0711	3.19937	3.33378	3.16947	3.13221	3.12032
11_Bacteroides_ovatus	0	0.49623	0.67996	0.80852	0.89414	0.92668	1.15827	1.2216	1.21371
12_Bacillus_licheniformis	0	2.72297	2.82753	2.8167	2.64624	2.99868	2.91474	2.73721	2.80478
13_Ruminococcus_gnavus	0	0.63127	0.96386	0.81967	0.93179	1.22996	1.10631	1.15808	1.13679
14_Blautia_massiliensis	0	0.3915	0.92725	0.80794	0.78097	0.89525	0.9482	0.99085	0.98096
15_Veillonella_sp_DSM_105313	1.50706	1.76828	1.61665	1.92241	1.67807	1.7926	1.72473	1.8295	1.74169
16_Oscillibacter_sp_ER4	0	0	0	0.25272	0.36856	0.46172	0.48681	0.4401	0.59206
17_Bifidobacterium_pseudocatenulatum	0	0	0.03259	0.22807	0.25085	0.38592	0.39576	0.51008	0.54512
18_Parabacteroides_goldsteinii	0	0	0	0.01746	0	0.03274	0.11788	0.17594	0.19191
19_Lactococcus_lactis	0	0	0	0.06146	0.15715	0.14558	0.24392	0.38551	0.35477
20_Collinsella_aerofaciens	0	0	0	0	0	0.11439	0.09873	0.1366	0.17438
22_Phocaeicola_vulgatus	0	0	0	0	0	0	0	0	0.00247
23_Lachnospiraceae_bacterium_CLA_AA_H215	0	0	0	0	0	0	0	0	0.01427
24_Oscillospiraceae_bacterium_CLA_AA_H250	0	0	0	0	0	0	0	0	0.03328

## Sheet: FigS1F_rel. abund. Mock-stag-70
Source data Supplementary Figure S1F: Mock-stag-70 relative abundance based on MetaPhlAn
clade_name	Mock-stag-70_0.1Gb	Mock-stag-70_0.25Gb	Mock-stag-70_0.5Gb	Mock-stag-70_0.75Gb	Mock-stag-70_1Gb	Mock-stag-70_1.5Gb	Mock-stag-70_2Gb	Mock-stag-70_5Gb	Mock-stag-70_10Gb	Mock-stag-70_20Gb	Mock-stag-70_50Gb
Enterococcus_faecalis	39.4679	38.438	36.6155	36.1695	35.573	35.6927	34.9755	35.1613	35.3145	35.3655	36.9694
Blautia_glucerasea	13.0842	11.8501	12.0596	11.6602	11.333	11.4214	11.5414	11.3715	11.4711	11.5109	11.081
Kosakonia_cowanii	10.5163	10.5938	9.8499	10.0971	9.89481	9.77258	10.1862	9.85678	9.4232	9.58814	9.55575
Clostridiaceae_bacterium_CLA_AA_H274	9.90222	7.92254	7.97462	7.88811	7.80193	7.69147	7.71146	7.67054	7.70335	7.6587	7.35463
Bacillus_licheniformis	6.90069	6.11419	6.91852	6.38715	6.55668	6.79073	6.50729	6.79044	6.5391	6.67919	6.5813
Bacteroides_fragilis	3.80511	4.19028	4.07418	3.9713	4.15364	4.0774	4.04248	4.02587	4.06376	4.10192	3.9374
Alistipes_sp_DSM_112343	4.07286	3.98098	3.87711	3.85571	3.85972	3.8048	3.93502	3.78142	3.70098	3.80307	3.54844
Blautia_massiliensis	2.62771	2.5936	2.69818	2.69908	2.47948	2.54899	2.55153	2.5622	2.55835	2.54398	2.50783
Faecalicatena_fissicatena	1.78134	2.08576	2.197	2.15632	2.15457	2.21086	2.07898	2.08867	2.10571	2.13041	2.04053
Fusicatenibacter_saccharivorans	1.17916	1.41025	1.57631	1.65139	1.80168	1.61548	1.66904	1.69357	1.70464	1.72589	1.64955
Phocaeicola_vulgatus	1.01664	1.01658	1.30718	1.57972	1.59639	1.67178	1.58864	1.53264	1.72849	1.66281	1.64945
Escherichia_coli	1.34928	1.4888	1.37465	1.50728	1.69156	1.44465	1.50473	1.55209	1.52719	1.53433	1.58613
Bacteroides_uniformis	0.88202	1.11901	1.08143	1.44921	1.34504	1.40048	1.47115	1.41687	1.46211	1.44346	1.41799
Lachnospiraceae_bacterium_CLA_AA_H244	0.725	1.20839	1.34487	1.35101	1.42909	1.44599	1.38211	1.38995	1.40983	1.4013	1.33302
Mucispirillum_schaedleri	1.06545	1.06735	1.23334	1.10502	1.19155	1.23049	1.13094	1.2307	1.23106	1.2474	1.28482
Yersinia_enterocolitica	0.7776	0.92954	1.22482	1.19092	1.25051	1.15926	1.22906	1.21798	1.2316	1.21634	1.2031
Parabacteroides_distasonis	0.66128	0.76555	0.82158	0.85238	0.94305	0.95588	0.97051	0.96557	1.01245	1.00635	0.99533
Enterocloster_clostridioformis	0.18518	0.47111	0.41384	0.51426	0.55695	0.60303	0.60757	0.63863	0.63238	0.62979	0.60185
Lactococcus_lactis	0	0.42192	0.46402	0.54375	0.6347	0.64178	0.53789	0.60236	0.62167	0.60992	0.62722
Fusicatenibacter_sp_CLA_AA_H277	0	0.38918	0.57531	0.5883	0.59341	0.54839	0.59354	0.59938	0.59402	0.60626	0.58881
Intestinimonas_timonensis	0	0.16405	0.15216	0.2448	0.32765	0.2288	0.33292	0.31971	0.35164	0.35271	0.35104
Pumilibacter_sp_CLA_AA_M10	0	0.18423	0.18559	0.2512	0.28197	0.29874	0.33725	0.34508	0.32389	0.34338	0.30984
Veillonella_sp_DSM_105313	0	0.17297	0.25013	0.26777	0.37813	0.32711	0.33842	0.33877	0.33434	0.338	0.34104
Streptococcus_parasanguinis	0	0.2222	0.18728	0.27793	0.28066	0.26011	0.2471	0.27414	0.29215	0.297	0.32803
Phocaeicola_sartorii	0	0.12083	0.15511	0.20557	0.20437	0.21235	0.23366	0.2382	0.24293	0.24725	0.24615
Wujia_chipingensis	0	0.04923	0.18644	0.2029	0.20955	0.19522	0.20934	0.22342	0.22693	0.23118	0.229
Lachnospiraceae_bacterium	0	0.04035	0.09757	0.12715	0.18995	0.17431	0.17216	0.21282	0.21235	0.22366	0.20294
Agathobaculum_butyriciproducens	0	0	0.11521	0.13189	0.18366	0.17551	0.20086	0.21007	0.20626	0.2082	0.19458
Parabacteroides_goldsteinii	0	0.04274	0.07647	0.16649	0.16596	0.16991	0.17872	0.16347	0.16942	0.17686	0.17696
Oliverpabstia_intestinalis	0	0.02361	0.06379	0.13037	0.13581	0.16206	0.16348	0.17259	0.18105	0.1766	0.17203
Bacteroides_finegoldii	0	0	0.06931	0.09797	0.13924	0.15485	0.12969	0.16369	0.16654	0.16717	0.16608
Enterococcus_gallinarum	0	0	0.02519	0.08917	0.07776	0.12431	0.14244	0.15459	0.15688	0.154	0.1574
Clostridium_fessum	0	0	0	0.0604	0.07222	0.0979	0.09744	0.12041	0.12661	0.12962	0.1305
Clostridiaceae_bacterium_Marseille_Q4149	0	0	0.00525	0.0032	0.04462	0.06661	0.07715	0.09426	0.10061	0.10434	0.09216
Bacteroides_ovatus	0	0	0	0	0.01795	0.05981	0.05467	0.0574	0.07459	0.07715	0.07632
Oscillospiraceae_bacterium_CLA_AA_H250	0	0	0	0	0	0.00577	0.03215	0.05202	0.05698	0.064	0.05919
Ruminococcus_bicirculans	0	0	0	0	0	0.00904	0.03885	0.04364	0.04626	0.05513	0.04942
Faecalimonas_umbilicata	0	0	0	0	0	0.02093	0.01781	0.04506	0.0514	0.05162	0.05005
Odoribacter_sp_DSM_112344	0	0	0	0.01727	0.01059	0.01497	0.01721	0.02181	0.02838	0.02605	0.02622
Oscillibacter_sp_ER4	0	0	0	0	0	0	0.00339	0.01813	0.01932	0.02236	0.02444
Blautia_wexlerae	0	0	0	0	0	0	0	0.01328	0.01964	0.02134	0.02343
Brotolimicola_acetigignens	0	0	0	0	0	0	0	0.00565	0.01396	0.01458	0.01549
Streptococcus_thoraltensis	0	0	0	0	0	0	0	0.00858	0.01452	0.01421	0.01469
Ruminococcus_gnavus	0	0	0	0	0	0	0	0.0004	0.00692	0.0121	0.01365
Bifidobacterium_longum	0	0	0	0	0	0	0	0	0.00638	0.00839	0.00981
Erysipelatoclostridium_ramosum	0	0	0	0	0	0	0	0	0.00385	0.0077	0.01
Bacteroides_acidifaciens	0	0	0	0	0	0	0	0.00465	0.0087	0.00658	0.00797
Bifidobacterium_pseudocatenulatum	0	0	0	0	0	0	0	0	0	0.00313	0.00393
Enterococcus_avium	0	0	0	0	0	0	0	0	0	0	0.00237
Parabacteroides_merdae	0	0	0	0	0	0	0	0	0	0	0.0008
Lachnospiraceae_bacterium_CLA_AA_H215	0	0	0	0	0	0	0	0	0	0	0.00062
Adlercreutzia_muris	0	0	0	0	0	0	0	0	0	0	0.00035
Collinsella_aerofaciens	0	0.92289	0.74854	0.50821	0.43919	0.51359	0.76019	0.54964	0.52193	0	0
